# Supplementary material for: Dominance of Escherichia coli sequence types ST73, ST95, ST127 and ST131 in Australian urine isolates: a genomic analysis of antimicrobial resistance and virulence linked to F plasmids
Source: Microb Genom. 2023 Jul 20;9(7):mgen001068. doi: 10.1099/mgen.0.001068 (PMC10438821; doi:10.1099/mgen.0.001068)
Supplement: Supplementary material 1 [file mgen-9-1068-s001.xlsx]

## Sheet: info
		This document contain all supplementary data for paper:
		D ominance of Escherichia coli sequence types ST73, ST95, ST127, and ST131 in Australian urine isolates: a genomic analysis of antimicrobial resistance and virulence linked to F plasmids.
		Content:
		A)	Assembly-stats results for isolates in this collection
		B)	Table with metadata for isolates studied in this collection
		C)	Metadata for Enterobase-sourced Australian genomes
		D)	Presence absence table of gene screening, with '1" for present and '0' for absent
		E)	MDS (MultyDimensional Scaling) plots
		F)	Box plot for comparisons of ARGs associated with HGT count vs IncF plasmid types, and average ARGs/VAGs vs age/sex/syndrome
		G)	Scoary results
		H)	PAI I-V read mapping heatmaps and mosaic plots

## Sheet: A) Assembly-stats
name	total_length	number	mean_length	longest	shortest	N_count	Gaps	N50	N50n	N70	N70n	N90	N90n	Coverage
OBH1	5269517	429	12283.3	184384	202	0	0	31782	44	18273	87	6295	182	23.34
OBH10	5099743	101	50492.5	492052	223	0	0	270877	7	144668	12	41520	24	44.74
OBH100	5125799	159	32237.7	628359	202	0	0	196331	7	113175	14	31362	29	68.69
OBH101	5156445	156	33054.1	437070	205	0	0	181621	10	108695	18	41560	32	53.91
OBH102	4887089	104	46991.2	594985	240	0	0	156970	9	95420	17	40734	32	65.14
OBH103	4738567	45	105301	685927	220	0	0	497047	4	199060	8	107144	14	70.49
OBH104	5163095	105	49172.3	373391	456	0	0	193489	10	142467	16	33837	26	37.79
OBH105	5178535	121	42797.8	591477	203	0	0	210840	9	95168	17	48505	32	66.05
OBH106	5113568	164	31180.3	620777	200	0	0	206123	9	157335	14	31718	24	61.55
OBH107	4946398	111	44562.1	725031	204	0	0	167143	7	109550	14	40129	29	64.54
OBH108	5177937	148	34986.1	718728	206	0	0	257594	7	136588	12	52730	23	73.27
OBH11	5181413	145	35733.9	608629	223	0	0	320252	6	113628	12	41388	26	65.01
OBH110	5072238	57	88986.6	885959	204	0	0	457006	4	203975	8	113257	14	57.12
OBH111	5180313	268	19329.5	286436	200	0	0	96904	19	55342	33	19552	63	64.14
OBH112	5281847	96	55019.2	612007	206	0	0	191030	8	127237	14	67423	26	71.87
OBH113	5360293	206	26020.8	436920	201	0	0	169252	10	101036	18	18916	40	70.15
OBH114	4731799	100	47318	379880	204	0	0	209874	8	121807	14	62176	25	67.88
OBH115	5442576	178	30576.3	600733	202	0	0	182863	11	88366	20	34173	39	58.76
OBH116	5187006	120	43225.1	458326	209	0	0	241852	8	144989	13	42873	26	74.67
OBH117	4944505	54	91564.9	982036	221	0	0	370957	5	287862	8	130677	12	57.95
OBH118	4761690	87	54732.1	1201016	213	0	0	154645	7	88482	15	43698	30	60.41
OBH119	4936461	131	37682.9	587780	206	0	0	144629	10	99127	19	35822	34	70.63
OBH12	5197458	111	46823.9	630929	202	0	0	269033	7	179999	12	40394	23	54.41
OBH120	5226492	156	33503.2	736994	202	0	0	248092	8	122157	13	36572	27	66.79
OBH121	4708811	67	70280.8	617599	201	0	0	321852	5	198578	9	85604	16	66.12
OBH122	4922700	171	28787.7	422472	203	0	0	135732	10	75983	20	35102	39	51.02
OBH123	5330171	107	49814.7	661553	210	0	0	267166	7	159216	12	31938	27	56.33
OBH124	4796277	105	45678.8	365817	204	0	0	217403	9	162030	14	40310	24	70.15
OBH125	4907268	173	28365.7	365111	201	0	0	147672	12	77303	21	26873	43	62.24
OBH126	5167775	100	51677.8	785936	202	0	0	278853	6	217380	10	79760	18	55.11
OBH127	5081088	82	61964.5	597191	207	0	0	221067	8	178477	13	75184	21	75.54
OBH128	5193718	94	55252.3	726345	213	0	0	195697	9	124778	15	37608	29	62.9
OBH129	5234248	176	29740	309337	214	0	0	145863	13	94991	21	34133	37	63.27
OBH130	5166166	107	48281.9	577538	209	0	0	214116	8	131595	14	41496	25	61.59
OBH131	5205281	267	19495.4	291196	200	0	0	105315	17	65317	29	17975	56	53.92
OBH133	5317591	134	39683.5	486742	202	0	0	363676	7	203320	10	41561	20	51.16
OBH134	4965897	91	54570.3	550813	202	0	0	221718	7	162633	12	56890	23	51.58
OBH135	4618553	31	148986	1130150	223	0	0	665895	3	444910	5	110781	9	77.62
OBH136	5267909	136	38734.6	750214	205	0	0	270250	7	173452	11	41426	22	66.7
OBH137	5155226	173	29799	577289	202	0	0	198923	9	131065	15	35659	28	63.09
OBH138	5308899	191	27795.3	512245	200	0	0	173036	10	136587	17	32915	30	53.16
OBH139	5072477	70	72464	715333	206	0	0	266805	7	153419	11	60146	21	64.93
OBH14	4696421	44	106737	903916	201	0	0	356677	4	197060	8	92594	15	52.1
OBH140	5180346	308	16819.3	262138	209	0	0	70486	22	41526	41	11420	87	48.45
OBH141	5108185	88	58047.6	555556	210	0	0	230940	9	128098	15	60764	26	56.8
OBH142	4767601	59	80806.8	1215191	200	0	0	684475	3	497523	5	133474	8	51.9
OBH143	4788216	73	65592	885681	200	0	0	662669	4	274364	6	110993	11	54.79
OBH144	4946272	49	100944	912447	219	0	0	483094	4	252754	8	103347	14	63.04
OBH145	5672918	788	7199.13	389037	203	0	0	84889	16	38835	36	4796	112	51.32
OBH146	4674711	38	123019	680349	200	0	0	383695	4	268373	7	89133	13	69.58
OBH149	4891062	180	27172.6	259594	206	0	0	104994	16	62647	27	26382	51	60.63
OBH15	4944528	97	50974.5	536028	201	0	0	184104	9	122124	16	57715	28	53.89
OBH150	4953057	64	77391.5	911052	207	0	0	316833	4	243514	8	61086	16	68.19
OBH151	5876527	427	13762.4	333619	212	0	0	128051	15	53154	27	9733	79	48.98
OBH153	5278152	134	39389.2	622434	201	0	0	221277	7	165587	12	41555	23	70.84
OBH155	5169448	116	44564.2	625253	201	0	0	247174	6	132821	12	35912	23	68.03
OBH156	4902605	126	38909.6	587780	203	0	0	135599	10	82034	18	35102	36	68.97
OBH157	5101659	417	12234.2	404958	200	0	0	156039	9	94531	17	39142	32	46.98
OBH159	5348772	165	32416.8	445358	205	0	0	136883	12	74095	22	31373	42	72.45
OBH16	5289499	117	45209.4	1044505	202	0	0	357740	5	130325	11	33066	24	62.15
OBH160	4965485	87	57074.5	379812	206	0	0	279807	8	191055	12	63012	20	66.86
OBH161	5312957	129	41185.7	468212	203	0	0	244537	9	102974	15	43839	29	69.51
OBH162	4709033	50	94180.7	597905	202	0	0	306005	6	198578	9	92594	16	57.96
OBH163	4893662	151	32408.4	514139	203	0	0	173091	8	119391	15	35106	31	66.46
OBH164	5134034	117	43880.6	750309	205	0	0	287201	5	173452	10	41426	20	61.8
OBH165	5282978	174	30361.9	625302	205	0	0	280281	7	142462	13	29992	26	58.56
OBH166	5152516	131	39332.2	635567	213	0	0	262451	7	167744	12	46918	22	59.42
OBH167	4962063	108	45945	373756	201	0	0	149998	11	102294	18	50836	32	64.05
OBH169	5331975	279	19111	479398	200	0	0	204171	9	128464	15	23790	35	58.46
OBH17	5439906	183	29726.3	402434	210	0	0	138929	13	64958	25	23641	50	44.77
OBH170	5129344	139	36901.8	675849	200	0	0	188545	9	146881	15	38687	26	61.74
OBH171	5120724	122	41973.2	596929	202	0	0	203318	7	142005	13	53985	25	62.12
OBH172	5027124	192	26182.9	581945	201	0	0	285875	7	203044	11	41496	19	64
OBH173	5109936	102	50097.4	765266	208	0	0	278797	6	197293	10	38916	21	46.96
OBH174	4727400	80	59092.5	540235	204	0	0	308380	6	244684	9	68325	17	60.38
OBH175	5089420	96	53014.8	761045	202	0	0	279729	6	217380	10	52546	19	85.11
OBH176	4800785	91	52755.9	686139	203	0	0	224735	8	148902	13	51183	24	45.37
OBH177	5093596	173	29442.8	619372	200	0	0	229467	7	132591	13	41555	24	62.51
OBH178	5006699	90	55630	625390	203	0	0	372801	5	287216	8	107353	15	73.27
OBH179	5108533	148	34517.1	378683	200	0	0	187832	10	136588	17	52565	28	64.39
OBH18	5031446	114	44135.5	625251	201	0	0	331100	6	197165	10	45276	18	56.22
OBH181	5039818	120	41998.5	883748	210	0	0	440335	5	247872	8	98078	14	58.93
OBH182	5100893	147	34699.9	395476	216	0	0	178692	8	145744	15	46194	27	66.65
OBH183	5100011	84	60714.4	785474	205	0	0	278798	6	216901	10	53106	19	68.09
OBH185	4597822	126	36490.7	264732	203	0	0	92559	16	61671	28	23918	53	81.74
OBH186	5091728	81	62860.8	876995	205	0	0	253764	6	198183	11	61428	20	70.33
OBH187	5066159	120	42218	578563	202	0	0	330003	6	154170	10	36310	22	67.19
OBH188	5221889	141	37034.7	439758	200	0	0	175185	9	118090	15	35676	28	67.42
OBH189	5187106	111	46730.7	1040003	207	0	0	289053	5	178621	10	41426	20	59.66
OBH19	5202795	122	42645.9	763567	204	0	0	360410	5	164253	9	65103	18	66.8
OBH190	4584282	121	37886.6	264616	206	0	0	92556	16	61660	28	23918	52	65.19
OBH191	5151715	94	54805.5	556457	202	0	0	327065	7	233211	10	77735	18	71.62
OBH194	5504369	394	13970.5	353178	200	0	0	109249	16	66207	28	12808	62	57.08
OBH195	5093928	251	20294.5	301572	202	0	0	105044	16	63718	28	17736	59	74.97
OBH197	5217436	180	28985.8	367883	202	0	0	203318	11	131010	17	27046	34	68.81
OBH199	4781399	118	40520.3	268279	212	0	0	105305	15	64160	27	28622	49	55.57
OBH2	4753208	46	103331	518918	204	0	0	275899	7	196946	11	94243	18	49.95
OBH20	5056305	128	39502.4	521522	202	0	0	144683	11	97242	19	41227	35	49.57
OBH200	5224153	507	10304	514185	200	0	0	232293	7	110953	14	34330	29	53.36
OBH201	4978279	75	66377.1	772409	202	0	0	333602	5	196309	9	85281	16	73.95
OBH202	5048331	69	73164.2	718798	204	0	0	317830	6	191030	10	80543	18	74.23
OBH203	4668587	61	76534.2	711670	214	0	0	236144	7	161246	11	87940	19	84.81
OBH204	5129441	117	43841.4	750214	205	0	0	270684	6	173452	11	41426	21	59.07
OBH205	5303785	174	30481.5	619315	201	0	0	288769	7	113294	13	33278	27	56.48
OBH206	5167049	146	35390.8	667468	201	0	0	287175	6	172302	11	47969	23	68.18
OBH207	4813297	35	137523	920657	219	0	0	483222	4	264382	6	82475	12	74.09
OBH208	5218966	247	21129.4	594540	201	0	0	319810	6	152303	11	32505	24	56.91
OBH209	4929845	121	40742.5	787010	202	0	0	226123	7	124482	13	41184	26	68.35
OBH210	5224538	136	38415.7	687135	205	0	0	240736	6	144179	12	41565	23	68.94
OBH211	4813903	38	126682	921024	210	0	0	478449	4	240461	7	76789	14	72.67
OBH212	5251725	227	23135.3	299907	201	0	0	107747	17	51468	30	22325	60	60.46
OBH213	5091843	129	39471.7	586126	207	0	0	173800	9	109837	16	30829	35	67.05
OBH214	5253602	118	44522.1	623241	205	0	0	226049	8	166658	13	43001	23	78.91
OBH215	5223931	219	23853.6	335253	201	0	0	150762	13	90307	22	29376	41	74.74
OBH216	5105054	139	36727	675584	201	0	0	243260	7	173798	12	42696	23	61.12
OBH217	5068618	145	34956	434520	202	0	0	260640	8	133277	13	35154	24	58.97
OBH218	5112095	119	42958.8	610720	200	0	0	344421	6	240552	9	48896	18	76.71
OBH22	4805004	63	76269.9	914811	200	0	0	445756	4	212426	7	81706	14	56.78
OBH220	5283083	169	31260.8	621602	201	0	0	287843	7	132352	13	40543	24	68.9
OBH221	4749934	62	76611.8	698979	200	0	0	266802	7	131748	12	57685	22	75.23
OBH222	4841049	70	69157.8	704649	203	0	0	342015	5	153467	9	65630	18	85.66
OBH223	5124880	271	18911	225165	200	0	0	114524	18	59715	31	15446	60	59.01
OBH224	5183802	105	49369.5	579197	207	0	0	388919	5	197293	9	41426	19	62.13
OBH225	5148878	195	26404.5	402843	201	0	0	214117	9	155553	14	34723	27	65.93
OBH226	5251957	128	41030.9	623251	202	0	0	226176	8	163077	14	37032	27	63.95
OBH228	4945925	85	58187.3	717418	202	0	0	385814	5	252188	8	75581	16	52.74
OBH229	5109982	132	38712	441735	202	0	0	324342	7	167562	12	45365	20	74.15
OBH23	5408887	422	12817.3	322122	217	0	0	109185	15	64093	27	14378	62	50.96
OBH230	5147436	133	38702.5	750214	205	0	0	254475	8	132475	13	31758	25	74.01
OBH231	4761162	205	23225.2	265815	200	0	0	86352	18	55183	31	22015	58	65.76
OBH232	5195325	174	29858.2	373126	203	0	0	234015	9	161964	15	31254	27	47.51
OBH233	5213956	181	28806.4	584467	200	0	0	167011	9	111625	17	30728	35	55.32
OBH234	5137598	167	30764.1	615003	200	0	0	191422	8	131669	14	34288	28	65.2
OBH235	5133360	127	40420.2	749617	202	0	0	279729	6	173452	11	41426	22	63.16
OBH236	5037043	152	33138.4	354746	200	0	0	182720	10	123542	16	26687	37	74.97
OBH237	5067676	277	18294.9	301570	200	0	0	119104	15	59658	27	16911	58	67.17
OBH238	4967654	65	76425.4	491552	222	0	0	281253	7	211150	11	88710	17	64.79
OBH239	5225223	159	32863	561303	209	0	0	282049	7	144803	12	31857	26	62.48
OBH24	5157918	220	23445.1	156398	200	0	0	56947	29	34856	52	12415	100	45.71
OBH240	5208212	102	51060.9	625478	216	0	0	289368	7	169253	11	76996	20	65.66
OBH241	5202626	123	42297.8	621104	201	0	0	235387	8	136199	13	49968	24	67.49
OBH242	4839556	115	42083.1	624994	207	0	0	145839	11	111921	19	43743	33	81.8
OBH243	5234607	213	24575.6	410052	201	0	0	264477	8	158095	13	29875	25	68.18
OBH244	5230566	203	25766.3	409602	200	0	0	222529	8	110999	15	26139	34	59.9
OBH245	4760423	85	56005	1201007	200	0	0	192612	6	116271	13	45759	27	79.77
OBH246	5137412	141	36435.6	625372	201	0	0	214115	7	147894	13	41590	23	65.24
OBH247	5253048	140	37521.8	749744	204	0	0	245711	7	136721	13	31019	28	62.07
OBH248	5269843	176	29942.3	665046	203	0	0	315137	6	132373	11	29934	26	49.22
OBH249	5309469	207	25649.6	505091	201	0	0	203866	7	105270	15	27448	34	58.49
OBH25	4833962	131	36900.5	315961	200	0	0	134291	12	83934	21	32980	40	64.01
OBH250	5163953	107	48261.2	530800	200	0	0	329859	6	136304	11	46211	24	67.44
OBH251	5171737	142	36420.7	395212	203	0	0	203978	9	146514	15	32161	29	72.61
OBH252	5032286	99	50831.2	830130	220	0	0	511691	5	251849	7	79802	15	71.05
OBH253	5169543	176	29372.4	622818	201	0	0	189436	9	132558	15	30106	27	60.52
OBH254	4922536	267	18436.5	172140	200	0	0	59122	26	40979	45	16140	83	64.76
OBH255	5128790	154	33303.8	639235	201	0	0	169242	8	112903	15	41408	29	57.9
OBH256	4754712	147	32345	340273	203	0	0	107115	15	58272	27	25998	52	56.3
OBH258	5130723	116	44230.4	623299	200	0	0	301538	7	191030	12	74699	20	67.91
OBH259	5159939	117	44102	796643	202	0	0	282067	6	197293	11	41426	23	67.08
OBH26	4969506	66	75295.6	781464	205	0	0	278968	6	247995	10	53515	19	56.36
OBH260	5103130	89	57338.5	804873	216	0	0	395040	5	350394	8	110519	13	73.4
OBH261	5030833	82	61351.6	556719	203	0	0	230950	8	141633	14	89856	23	70.98
OBH262	5319329	178	29883.9	561115	202	0	0	278805	8	134937	13	31758	29	64.57
OBH263	5483491	384	14279.9	372733	200	0	0	93401	16	54995	31	12997	65	53.65
OBH264	5158741	149	34622.4	656079	201	0	0	300841	7	133719	12	62541	21	55.72
OBH265	5325759	328	16237.1	855466	203	0	0	138593	9	67850	20	18388	50	58.87
OBH266	5172779	91	56843.7	617114	223	0	0	277645	7	177671	11	67947	19	65.72
OBH267	6439135	1023	6294.36	294377	203	0	0	63872	26	31019	55	2593	199	51.91
OBH268	5201100	159	32711.3	622809	201	0	0	202580	8	116561	14	40378	26	77.21
OBH269	5185184	82	63233.9	682347	202	0	0	282655	6	203869	10	73124	18	70.76
OBH27	5181662	155	33430.1	687804	206	0	0	191030	8	124082	15	33398	27	47.87
OBH270	5060595	68	74420.5	685997	205	0	0	274292	7	215137	11	66933	19	75.03
OBH271	4882506	75	65100.1	350942	206	0	0	224759	9	148902	14	50412	26	68.45
OBH272	5107228	126	40533.6	578563	202	0	0	349623	6	278805	9	52643	19	62.06
OBH273	4905741	95	51639.4	626370	212	0	0	203590	7	110023	14	44041	28	70.31
OBH274	5251341	220	23869.7	371517	200	0	0	173715	11	129467	18	39350	29	62.93
OBH275	5233318	121	43250.6	709713	201	0	0	208471	7	159158	13	44542	23	64.45
OBH276	5723690	349	16400.3	530025	202	0	0	203044	8	113233	17	10411	54	43.02
OBH277	4943465	44	112351	912447	216	0	0	317525	5	273953	8	92307	14	70.89
OBH278	4759832	32	148745	1180584	213	0	0	416337	3	376144	5	131318	9	80.96
OBH279	5102769	99	51543.1	665798	201	0	0	345507	5	203044	9	91021	16	60.67
OBH28	4940027	87	56781.9	958691	200	0	0	193299	6	151584	12	53772	22	56.9
OBH280	5140947	149	34503	628299	205	0	0	184104	7	113254	14	31362	31	66.03
OBH281	5179948	179	28938.3	619391	200	0	0	279567	7	138900	13	34675	25	69.58
OBH282	5169716	65	79534.1	675521	223	0	0	296139	6	203975	10	73461	19	72.51
OBH283	5023004	100	50230	567477	201	0	0	249431	7	173913	12	41488	22	70.5
OBH284	5107610	65	78578.6	886628	200	0	0	400074	5	203975	9	49662	19	82.52
OBH285	5227406	132	39601.6	454687	206	0	0	207890	10	91221	18	41989	34	72.34
OBH286	4602194	34	135359	1176909	213	0	0	684756	3	237286	5	107113	10	145.43
OBH287	4702904	184	25559.3	255982	201	0	0	110707	15	66746	26	23775	50	117.12
OBH288	5164271	213	24245.4	581952	201	0	0	214117	8	150842	14	34723	27	74.79
OBH289	4998909	74	67552.8	792939	206	0	0	362201	5	217717	9	113233	15	87.14
OBH29	4701895	49	95957	720590	207	0	0	497694	4	235951	7	95383	13	63.27
OBH290	5066814	43	117833	1176169	202	0	0	458184	4	282129	7	113140	12	104.77
OBH291	5226323	208	25126.5	611682	200	0	0	172669	9	124653	16	31362	31	137.01
OBH292	5067671	71	71375.6	765813	223	0	0	286715	5	164100	9	57018	18	109.05
OBH294	5029099	101	49793.1	583915	200	0	0	237059	8	157533	13	41301	27	95.88
OBH295	5170229	62	83390.8	675521	220	0	0	360190	5	211565	9	105017	15	118.93
OBH296	5144299	141	36484.4	864187	200	0	0	218146	7	162588	12	44096	24	90.95
OBH297	5104751	123	41502	675500	200	0	0	243307	7	186461	12	47592	21	90.73
OBH298	4945863	77	64232	1006557	205	0	0	282068	5	160710	10	94170	18	136.35
OBH299	5144341	151	34068.5	555648	205	0	0	262990	7	115558	13	31059	29	138.83
OBH3	5211139	100	52111.4	379297	214	0	0	243355	9	182573	13	74703	22	60.64
OBH30	5284561	118	44784.4	687376	206	0	0	225466	9	129596	15	53601	28	67.71
OBH300	5094653	144	35379.5	459503	201	0	0	214116	9	137504	15	41555	25	77.59
OBH301	5108776	323	15816.6	301798	201	0	0	106845	16	59138	29	14841	64	64.27
OBH302	5257329	183	28728.6	622315	201	0	0	300623	7	202658	11	32019	23	93.04
OBH303	5091803	122	41736.1	666214	202	0	0	214682	8	137631	13	51220	23	103.36
OBH304	5460978	207	26381.5	664523	200	0	0	174542	9	110077	17	25194	36	78.22
OBH305	4803179	52	92368.8	684827	202	0	0	508939	4	225008	7	98229	14	79.22
OBH306	5106030	141	36213	373856	200	0	0	229911	9	179516	14	41908	23	108.54
OBH307	5207181	121	43034.6	635551	202	0	0	273316	6	142007	12	41675	25	127.03
OBH308	5160313	98	52656.3	533663	202	0	0	374505	6	319949	9	92630	16	118.33
OBH309	4695345	38	123562	735017	224	0	0	435782	4	296294	7	163043	11	40.73
OBH31	5364655	251	21373.1	622820	201	0	0	203014	8	119863	15	24098	31	64.13
OBH311	5436966	265	20516.8	400353	206	0	0	138003	13	80104	25	23360	48	106
OBH312	5031606	116	43375.9	569552	201	0	0	287062	7	153732	12	59218	22	81.34
OBH313	4780585	54	88529.4	684833	207	0	0	313611	5	199060	8	87302	15	98.94
OBH314	4868491	136	35797.7	559170	202	0	0	191834	8	91868	15	43617	30	102.31
OBH315	5074045	57	89018.3	885959	215	0	0	356739	5	203975	9	101225	17	148.9
OBH316	5043152	172	29320.7	443145	201	0	0	125474	13	88174	23	41141	39	139.06
OBH317	4855617	68	71406.1	540536	206	0	0	317665	6	196626	10	64529	18	51.38
OBH318	5266243	226	23302	292151	206	0	0	102973	16	71274	28	23166	52	64.24
OBH319	5240100	135	38815.6	626707	210	0	0	220464	8	134435	14	45330	27	99.58
OBH32	5070203	177	28645.2	415553	212	0	0	204341	9	121677	16	30013	33	53.4
OBH320	5614753	664	8455.95	494264	204	0	0	197054	9	80905	18	6796	72	64.53
OBH322	5533695	827	6691.29	199035	200	0	0	58299	28	38023	51	11905	99	80.04
OBH323	5272041	154	34234	367926	207	0	0	189183	10	125071	16	37269	29	98.54
OBH324	5188657	168	30884.9	622571	201	0	0	202658	8	153931	13	41555	23	116.46
OBH325	4979446	104	47879.3	749994	202	0	0	284962	6	197293	10	53106	19	49.06
OBH326	5030941	77	65336.9	666296	202	0	0	270502	6	202226	10	113798	17	107.58
OBH327	4657732	60	77628.9	703736	202	0	0	257809	5	154743	9	72308	17	132.01
OBH328	5104786	142	35949.2	558939	201	0	0	204745	8	130391	13	36055	27	70.81
OBH329	5801584	680	8531.74	174158	206	0	0	36800	45	20916	87	5658	190	37.38
OBH33	5203696	143	36389.5	620683	210	0	0	218852	6	133191	12	48150	22	46.22
OBH330	5209927	160	32562	625277	201	0	0	226006	7	113229	13	31185	25	97.38
OBH331	5258255	165	31868.2	664921	202	0	0	203321	8	131032	14	40552	28	137.06
OBH332	5127128	176	29131.4	565294	203	0	0	203044	8	127172	14	37086	27	110.57
OBH333	5083251	134	37934.7	619487	211	0	0	249114	7	151943	12	56946	22	35.27
OBH334	5149396	81	63572.8	886226	204	0	0	360410	5	203869	8	61503	16	97.02
OBH336	5068107	66	76789.5	886729	200	0	0	373806	5	203975	9	49662	18	83.61
OBH337	5297517	142	37306.5	621929	202	0	0	362191	6	135694	11	41496	21	82.24
OBH338	5059097	250	20236.4	353946	200	0	0	83487	18	65162	31	24894	56	104.97
OBH339	5007542	68	73640.3	775107	205	0	0	278967	6	217380	10	98038	17	137.13
OBH34	5358735	244	21962	622695	201	0	0	214114	8	119863	15	19668	31	42.99
OBH340	5132923	81	63369.4	1049539	205	0	0	393603	4	197294	8	95059	16	112.58
OBH341	4700396	51	92164.6	488458	202	0	0	287269	7	155444	12	95252	19	55.93
OBH342	5174886	154	33603.2	619487	201	0	0	208712	7	132591	14	58576	24	81.54
OBH343	5153724	109	47281.9	620002	206	0	0	268186	7	188757	11	38917	22	125.06
OBH345	5291786	126	41998.3	883956	209	0	0	343287	4	203869	9	50662	19	53.63
OBH346	5231986	150	34879.9	548532	201	0	0	191030	9	136586	15	46347	27	110.28
OBH347	5169999	163	31717.8	622810	201	0	0	232188	8	132558	14	58307	24	65.28
OBH348	5145470	74	69533.4	896935	204	0	0	222152	7	150551	12	50658	22	111.31
OBH349	5173988	161	32136.6	350783	200	0	0	186589	10	113175	17	40575	32	45.14
OBH35	4753302	65	73127.7	793859	206	0	0	390671	4	326775	7	91197	12	65.46
OBH350	5137874	80	64223.4	487925	202	0	0	376541	6	233216	10	101100	16	104.82
OBH352	5070745	142	35709.5	628648	202	0	0	325100	6	202658	10	50451	19	59.39
OBH36	4848209	36	134672	622363	210	0	0	383775	5	276187	8	138986	13	47.87
OBH37	5091019	180	28283.4	1174159	212	0	0	455085	4	224082	7	94483	12	53.29
OBH39	4892709	36	135909	622372	247	0	0	383775	5	276187	8	138986	13	60.75
OBH4	5200104	266	19549.3	644407	200	0	0	157773	9	103681	17	18256	37	53.89
OBH40	5409552	221	24477.6	343565	201	0	0	102555	15	57030	29	15671	62	54.44
OBH41	5387357	204	26408.6	379746	200	0	0	116877	13	83185	24	22115	51	57.14
OBH42	5133589	87	59006.8	886226	202	0	0	360013	5	203869	8	53516	16	50.84
OBH43	5362668	256	20947.9	622377	200	0	0	236926	8	119863	14	20540	30	50.94
OBH45	5071651	180	28175.8	415746	202	0	0	218183	9	137433	15	29318	32	57.45
OBH46	5249158	153	34308.2	808709	204	0	0	256869	6	129286	11	33425	24	59.75
OBH47	5112924	104	49162.7	765472	208	0	0	278797	6	197293	10	41426	22	59.36
OBH48	5253654	147	35739.1	628249	201	0	0	172577	8	113169	15	30981	32	52.1
OBH49	4947232	78	63426.1	534677	209	0	0	249367	7	143051	12	79469	22	54.47
OBH5	5203635	134	38833.1	761049	207	0	0	262891	7	171763	11	36316	27	71.31
OBH50	5138049	85	60447.6	1225756	214	0	0	738049	3	704864	4	84394	9	41.15
OBH52	5276563	125	42212.5	663579	207	0	0	254111	8	140158	13	51851	24	51.44
OBH53	5264097	182	28923.6	631815	200	0	0	143482	9	93090	18	25038	37	69.81
OBH54	5167441	92	56167.8	897768	200	0	0	212699	7	132132	13	51112	24	56.39
OBH55	6442390	1052	6123.94	217309	202	0	0	52604	31	23899	68	2581	234	47.79
OBH56	5253812	110	47761.9	696068	219	0	0	234777	6	168298	12	47473	24	49.48
OBH57	5257549	227	23161	750215	202	0	0	263010	6	111810	11	31059	27	47.76
OBH58	5225340	128	40823	374210	205	0	0	164974	11	88376	20	32314	39	50.66
OBH59	5081174	139	36555.2	1134986	203	0	0	255096	5	134920	10	46083	23	61.53
OBH6	4891256	171	28603.8	229066	202	0	0	103066	16	66610	28	28410	50	61.54
OBH60	4995379	76	65728.7	746237	217	0	0	296565	6	215338	10	39002	21	50.15
OBH61	5592899	302	18519.5	409656	203	0	0	144179	12	76313	22	18745	48	59.08
OBH62	5231449	113	46296	470786	212	0	0	182864	10	88376	19	38319	36	63.52
OBH63	5068249	103	49206.3	557726	202	0	0	343699	6	203406	10	55969	18	61.23
OBH64	5200834	178	29218.2	530750	208	0	0	149422	10	102237	18	29071	35	55.54
OBH65	5208275	99	52608.8	750689	205	0	0	288157	6	197293	10	52546	19	51.32
OBH66	5044706	92	54833.8	546247	223	0	0	284466	7	120241	13	52178	25	56.75
OBH67	5257897	180	29210.5	628334	203	0	0	183961	8	97165	16	29933	35	51.13
OBH68	5087990	103	49398	603788	205	0	0	287175	7	174364	12	51943	21	45.96
OBH69	5194745	78	66599.3	886226	209	0	0	360243	5	164238	9	63771	17	66.85
OBH7	5235774	184	28455.3	316767	200	0	0	112838	16	66375	28	27061	52	55.47
OBH70	5150634	107	48136.8	580881	205	0	0	294180	7	178085	12	41620	21	63.18
OBH71	5034737	78	64547.9	720228	217	0	0	332354	5	156093	10	75693	18	65.32
OBH72	4917454	81	60709.3	482016	207	0	0	194681	9	120136	15	59560	25	60.95
OBH74	5193735	142	36575.6	800845	201	0	0	287175	6	177502	10	39170	20	47.32
OBH76	5214197	121	43092.5	625245	216	0	0	257451	7	132821	13	90684	22	46.63
OBH77	4872849	36	135357	1193181	211	0	0	544274	3	298268	6	114261	11	70.04
OBH78	5018377	100	50183.8	667988	201	0	0	202658	8	160358	13	47274	23	63.92
OBH79	5011179	101	49615.6	723259	202	0	0	230791	8	152405	13	76748	23	57.7
OBH80	5611771	424	13235.3	547032	201	0	0	118983	12	55271	25	9871	74	50.09
OBH81	5108615	80	63857.7	761540	202	0	0	344910	6	188904	10	58049	20	52.91
OBH82	5158749	113	45652.7	492824	203	0	0	235519	9	95811	17	38618	35	51.61
OBH83	5181400	138	37546.4	493668	202	0	0	121460	14	91002	23	31059	43	62.97
OBH84	5324027	170	31317.8	668882	203	0	0	261630	7	168614	12	32149	27	49.86
OBH85	5034721	81	62157.1	785908	202	0	0	564272	4	217470	8	53624	16	65.13
OBH86	5236781	179	29255.8	597001	201	0	0	203044	9	114000	15	29992	31	44.96
OBH87	5051910	95	53178	616697	202	0	0	359137	6	267523	9	102741	16	59.04
OBH89	5136871	195	26342.9	420009	210	0	0	155315	10	102225	19	30100	34	52.42
OBH9	4852836	107	45353.6	736460	200	0	0	199040	7	123945	13	72510	23	54.96
OBH90	4752820	90	52809.1	949296	200	0	0	684287	3	274644	5	133424	9	56.6
OBH91	5377280	160	33608	737191	203	0	0	184047	7	112874	15	32962	31	69.66
OBH92	5079156	103	49312.2	678822	206	0	0	370754	5	190360	9	59151	17	49.62
OBH93	4934969	63	78332.8	725541	207	0	0	490757	4	199060	8	95604	15	61.13
OBH94	5074012	131	38732.9	577538	201	0	0	214105	7	151088	13	42444	22	64.35
OBH95	5349708	141	37941.2	370321	202	0	0	246459	9	120190	16	41098	31	58.02
OBH96	4847965	154	31480.3	396842	207	0	0	217403	9	167411	14	34545	26	99.49
OBH97	5213998	120	43450	569527	201	0	0	363190	7	142675	11	46075	22	74.69
OBH98	5106645	61	83715.5	886729	205	0	0	400074	5	230066	8	50848	17	103.5
OBH99	5480712	785	6981.8	358915	200	0	0	109891	15	80479	27	13020	58	57.23

## Sheet: B) Metadata
Isolate name	Collection year	Sex of patient	Uro clinical Syndrome	Age of patient	Phylogroup	fimH allele	Sequence Type	PAI-I_CFT073	PAI-II_CFT073	PAI-III_536	PAI-IV_APEC-O1	PAI-V_536	F Plasmid Type pUTI89	IncA/C_PMLST	IncF_RST	IncI1_MLST	IncN_MLST	Patient	Column2	Column1	Class 1 integron	IntI1 length	Serotype
OBH1	2006	F	Lower urinary tract infection	8	B2	fimH327	550	None	None	None	Partial	Partial	Other IncF (senB-)		F2:A-:B52			G			0		O75:H5
OBH10	2006	F	Non urinary tract related	81	B2	fimH120	80	None	None	Partial	Present	Partial	Other IncF (senB-)		F51:A-:B-						0		O75:H7
OBH100	2006	F	Kidney infection	78	B2	fimH327	550	None	None	None	Present	Partial	Other IncF (senB-)		F4:A-:B52						0		O75:H5
OBH101	2006	F	Non urinary tract related	46	B2	fimH5	12	Present	Partial	None	Partial	Partial	Other IncF (senB+)		F51:A-:B10						1	Full	O21:H5
OBH102	2006	F	Lower urinary tract infection	40	B1	fimH369	1123	None	None	None	None	None	None		F-:A-:B-						0		O147:H21
OBH103	2006	F	Kidney infection	94	U	fimH5	420	None	None	None	Partial	None	pUTI89-like		F29:A-:B10						0		O134-Gp6:H31
OBH104	2006	F	Lower urinary tract infection	32	B2	fimH176	144	Present	Partial	None	Partial	Partial	pUTI89-like		F2:A-:B-						0		O16:H6
OBH105	2006	F	Non urinary tract related	76	D	fimH27	69	Partial	None	None	Partial	Partial	pUTI89-like		F29:A-:B10						0		O17-O77-Gp9:H18
OBH106	2006	F	Lower urinary tract infection	21	B2	fimH12	73	None	Partial	Partial	Present	Partial	None		F-:A-:B-						0		O25:H1
OBH107	2006	F	Lower urinary tract infection	88	A	fimH38	1324	None	None	None	None	None	None		F-:A-:B-						0		:H20
OBH108	2006	F	Lower urinary tract infection	27	B2	fimH298	131	None	None	None	Present	Partial	pUTI89-like		F29:A-:B10						0		O25b:H4
OBH11	2006	F	Kidney infection	77	B2	fimH120	80	None	Partial	Partial	Present	Partial	None		F-:A-:B-						0		O75:H7
OBH110	2006	F	Lower urinary tract infection	90	B2	fimH41	95	None	Present	None	Present	Partial	ColV		F24:A-:B1			Q			0		O1:H7
OBH111	2006	F	Lower urinary tract infection	17	F	fimH34	59	Partial	None	None	Partial	None	pUTI89-like		F29:A-:B10						0		O1:H7
OBH112	2006	F	Kidney infection	7	B2	fimH22	131	None	None	None	Present	Partial	pUTI89-like		F29:A-:B10						0		O25b:H4
OBH113	2006	F	Kidney infection	70	B2	fimH10	73	Partial	Partial	Partial	Present	Partial	None		F-:A-:B-						0		O25:O6:H1
OBH114	2006	F	Lower urinary tract infection	35	B1	fimH38	297	None	None	None	None	None	None		F-:A-:B-						0		O169-Gp16:H8
OBH115	2006	F	Kidney infection	83	D	fimH27	69	Partial	None	None	Partial	Partial	pUTI89-like		F29:A-:B10						0		O17-O77-Gp9:H18
OBH116	2006	F	Lower urinary tract infection	89	B2	fimH41	95	None	Partial	None	Present	Partial	Other IncF (senB+)		F1:A1:B23						1	Full	O1:H7
OBH117	2006	F	Kidney infection	49	B2	fimH5	12	Partial	Partial	Partial	Present	Partial	None		F-:A-:B-						0		O4:H5
OBH118	2006	F	Lower urinary tract infection	29	B1	fimH279	1308	None	None	None	None	None	Other IncF (senB-)		F-:A-:B23						0		O8:H7
OBH119	2006	F	Lower urinary tract infection	56	B1	fimH32	58	None	None	None	Present	None	ColV		F2:A-:B1						1	Full	:H25
OBH12	2006	F	Lower urinary tract infection	0	B2	fimH27	95	None	Partial	None	Present	Partial	ColV		C4:A-:B1						1	Full	O25b:H4
OBH120	2006	F	Lower urinary tract infection	68	B2	fimH136	127	Partial	Partial	Present	Present	Partial	pUTI89-like		F29:A-:B10						0		O6:H31
OBH121	2006	F	Lower urinary tract infection	67	B2	fimH2	978	None	None	None	Partial	Partial	None		F-:A-:B-			E			0		O83:H27
OBH122	2006	F	Lower urinary tract infection	78	B1	fimH32	58	None	None	None	Present	None	ColV		F2:A-:B1			D			1	Full	:H25
OBH123	2006	F	Lower urinary tract infection	64	B2	fimH30	131	Partial	Partial	None	Present	None	Other IncF (senB-)		F48:A1:B49						1	682	O25b:H4
OBH124	2006	F	Lower urinary tract infection	25	B2	fimH41	131	None	None	None	Present	Partial	Other IncF (senB+)		F-:A1:B23						0		O16:H5
OBH125	2006	F	Non urinary tract related	85	A	fimH43	10	None	None	None	None	None	None		F-:A-:B-						0		O107--Gp8:H27
OBH126	2006	F	Other urinary tract related	39	B2	fimH2	127	Partial	Partial	None	Present	Partial	pUTI89-like		F29:A-:B10						0		O6:H31
OBH127	2006	F	Lower urinary tract infection	97	B2	fimH21	91	None	None	None	Present	Partial	Other IncF (senB-)		F18:A-:B52						0		:H4
OBH128	2006	F	Lower urinary tract infection	57	D	fimH169	1406	None	None	None	None	Partial	None		F-:A-:B-						0		O51:H14
OBH129	2006	F	Kidney infection	78	D		31	Present	Partial	None	Partial	None	None		F-:A-:B-						0		O15:H18
OBH130	2006	F	Lower urinary tract infection	2	B2	fimH10	73	Partial	Present	Partial	Present	Partial	Other IncF (senB+)		F51:A-:B10						1	Full	O6:H1
OBH131	2006	F	Lower urinary tract infection	20	A	fimH28	10	None	None	None	Partial	None	Other IncF (senB+)		F98:A-:B65						1	Full	O15:H4
OBH133	2006	F	Non urinary tract related	45	B2	fimH106	12	Present	Present	Partial	Present	Partial	Other IncF (senB+)		F52:A-:B24						1	Full	O4:H1
OBH134	2006	F	Lower urinary tract infection	84	D	fimH49	68	None	None	None	Present	Partial	None		F-:A-:B-						0		O1:H6
OBH135	2006	F	Lower urinary tract infection	47	B2	fimH2	135	None	None	None	Partial	None	None		F-:A-:B-						0		O83:H1
OBH136	2006	F	Lower urinary tract infection	80	B2	fimH283	127	Partial	Partial	Present	Present	Partial	pUTI89-like		F29:A-:B10						0		O6:H31
OBH137	2006	F	Sepsis	41	B2	fimH27	95	None	Partial	None	Present	Partial	Other IncF (senB-)		F29:A-:B1						0		O2-O50-Gp7:H4
OBH138	2006	F	Lower urinary tract infection	94	B2	fimH30	131	None	None	None	Present	Partial	Other IncF (senB-)		F2:A1:B-						1	Full	O25b:H4
OBH139	2006	F	Lower urinary tract infection	79	D	fimH93	349	None	None	None	None	Partial	Other IncF (senB-)		F96:A-:B-						0		O166:H15
OBH14	2006	F	Lower urinary tract infection	63	B2	fimH2	978	None	None	None	Partial	Partial	None		F-:A-:B-						0		O83:H27
OBH140	2006	F	Kidney infection	88	A	fimH233	401	None	None	None	None	None	Other IncF (senB-)		K7:A-:B-						1	Full	:H11
OBH141	2006	F	Lower urinary tract infection	35	B2	fimH22	131	None	None	None	Present	Partial	pUTI89-like		F29:A-:B10						0		O25b:H4
OBH142	2006	F	Kidney infection	57	U	fimH5	420	None	None	None	Partial	None	pUTI89-like		F29:A-:B10						0		O134-Gp6:H31
OBH143	2006	F	Lower urinary tract infection	79	U	fimH5	420	None	None	None	Partial	Partial	pUTI89-like		F29:A-:B10						0		O134-Gp6:H31
OBH144	2006	F	Lower urinary tract infection	38	B2	fimH20	538	None	None	None	Present	None	Other IncF (senB-)		F89:A-:B62						0		O129-O13-Gp10:H4
OBH145	2006	F	Lower urinary tract infection	75	D	fimH278	111	None	Partial	None	Partial	Partial	None		F-:A-:B-						0		:H49
OBH146	2006	F	Kidney infection	24	B2	fimH115	1861	None	None	None	Partial	Partial	None		F-:A-:B-						0		O16:H5
OBH149	2006	F	Lower urinary tract infection	80	A		10	None	None	None	Present	None	Other IncF (senB-)		F2:A1:B32			C			1	Full	:H4
OBH15	2006	F	Non urinary tract related	81	B1	fimH31	1727	None	None	None	None	None	None		F-:A-:B-						0		Onovel20:H7
OBH150	2006	F	Lower urinary tract infection	72	B2	fimH5	1857	None	None	None	Partial	Partial	Other IncF (senB-)		F64:A-:B62						0		O107--Gp8:H5
OBH151	2006	F	Lower urinary tract infection	43	B2	fimH41	95	None	None	None	Present	Partial	Other IncF (senB+)		F51:A-:B10						1	Full	7:O107--Gp8:O2-O50-Gp7:H5
OBH153	2006	F	Lower urinary tract infection	39	B2	fimH12	73	Present	Partial	Partial	Present	Partial	Other IncF (senB+)		F51:A-:B10						1	Full	O25:H1
OBH155	2006	F	Lower urinary tract infection	83	B2	fimH10	73	Partial	Present	Partial	Present	Partial	Other IncF (senB+)		F51:A-:B10						1	Full	O6:H1
OBH156	2006	F	Lower urinary tract infection	78	B1	fimH32	58	None	None	None	Present	None	ColV		F2:A-:B1			D			1	Full	:H25
OBH157	2006	F	Lower urinary tract infection	81	F	fimH145	457	None	Partial	None	Present	Partial	None		F-:A-:B-						0		O11:H45
OBH159	2006	F	Lower urinary tract infection	82	D	fimH27	69	Partial	None	None	Partial	Partial	Other IncF (senB+)		F95:A-:B64						1	682	O15:H18
OBH16	2006	F	Lower urinary tract infection	69	B2	fimH27	95	None	Present	None	Present	Partial	ColV		F24:A-:B-	231					0		O1:H7
OBH160	2006	F	Lower urinary tract infection	51	B2	fimH41	131	None	None	None	Present	Partial	pUTI89-like		F29:A-:B10	273					1	745	O16:H5
OBH161	2006	M	Lower urinary tract infection	67	D	fimH27	69	None	None	None	None	Partial	Other IncF (senB+)		F1:A2:B20	166					1	745	O17-O77-Gp9:H18
OBH162	2006	F	Lower urinary tract infection	67	B2	fimH2	978	None	None	None	Partial	Partial	None		F-:A-:B-			E			0		O83:H27
OBH163	2006	M	Non urinary tract related	13	A	fimH54	10	None	None	None	Partial	None	Other IncF (senB-)		F34:A6:B-						0		O182:H19
OBH164	2006	M	Lower urinary tract infection	68	B2	fimH283	127	Partial	Partial	Present	Present	Partial	pUTI89-like		F29:A-:B10						0		O6:H31
OBH165	2006	F	Lower urinary tract infection	22	B2	fimH10	73	Partial	Present	Partial	Present	Partial	Other IncF (senB+)		F51:A-:B10						1	Full	O6:H1
OBH166	2006	F	Lower urinary tract infection	82	B2	fimH27	12	Partial	Partial	Partial	Present	Partial	None		F-:A-:B-						0		O4:H5
OBH167	2006	M	Lower urinary tract infection	63	B1	fimH38	297	None	None	None	Partial	None	None		F-:A-:B-						0		O2-O50-Gp7:H8
OBH169	2006	M	Lower urinary tract infection	62	B2	fimH27	144	Partial	Partial	None	Partial	Partial	pUTI89-like		F29:A-:B10						0		O16:H6
OBH17	2006	F	Lower urinary tract infection	71	E	fimH27	57	None	Partial	None	Partial	Partial	ColV		C4:A-:B1						0		O182:H25
OBH170	2006	M	Kidney infection	24	B2	fimH30	131	None	None	None	Present	Partial	Other IncF (senB+)		F2:A2:B20						1	745	O25b:H4
OBH171	2006	F	Non urinary tract related	16	B2	fimH27	12	Partial	Partial	None	Present	None	Other IncF (senB+)		F51:A-:B10						1	Full	O4:H5
OBH172	2006	F	Non urinary tract related	64	B2	fimH10	73	Partial	Partial	Partial	Present	Partial	None		F-:A-:B-						0		:H1
OBH173	2006	F	Lower urinary tract infection	27	B2	fimH2	127	Partial	Partial	Present	Present	Partial	pUTI89-like		F29:A-:B10			B			0		:H31
OBH174	2006	F	Non urinary tract related	0	B2	fimH90	28	None	None	None	Partial	None	None		F-:A-:B-						0		O108var1:H6
OBH175	2006	F	Lower urinary tract infection	69	B2	fimH136	7388	Partial	Partial	Present	Present	Partial	pUTI89-like		F29:A-:B10						0		O6:H31
OBH176	2006	F	Lower urinary tract infection	23	D	fimH30	349	None	None	None	None	Partial	None		F-:A-:B-						0		O166:H15
OBH177	2006	F	Other urinary tract related	56	B2	fimH9	73	None	None	Partial	Present	Partial	Other IncF (senB-)		F2:A-:B-			R			0		O22:H1
OBH178	2006	F	Lower urinary tract infection	89	B2	fimH70	73	Partial	None	Partial	Present	Partial	None		F-:A-:B-						0		O6:H1
OBH179	2006	F	Kidney infection	73	B2	fimH30	131	None	None	None	Present	Partial	Other IncF (senB-)		F2:A1:B1			S			1	Full	O25b:H4
OBH18	2006	F	Lower urinary tract infection	81	B2	fimH30	73	None	None	Partial	Present	Partial	None		F-:A-:B-						0		O6:H1
OBH181	2006	M	Lower urinary tract infection	90	B2	fimH22	428	None	None	None	Partial	None	Other IncF (senB-)		F64:A-:B-						0		O120:H4
OBH182	2006	M	Lower urinary tract infection	54	B2	fimH106	12	Present	Present	Partial	Present	Partial	None		F-:A-:B-						1	Full	O4:H1
OBH183	2006	M	Kidney infection	76	B2	fimH2	127	Partial	Partial	None	Present	Partial	pUTI89-like		F29:A-:B10						0		O6:H31
OBH185	2006	F	Lower urinary tract infection	41	A	fimH69	216	None	None	None	None	None	None		F-:A-:B-						0		O3:H4
OBH186	2006	F	Lower urinary tract infection	80	D	fimH27	69	None	None	None	None	None	ColV		F2:A-:B1						1	Full	O17-O77-Gp9:H18
OBH187	2006	M	Kidney infection	79	B2	fimH2	127	Partial	Partial	None	Present	Present	Other IncF (senB-)		F2:A-:B10						0		O6:H31
OBH188	2006	M	Lower urinary tract infection	79	B2	fimH27	95	None	Partial	None	Present	Partial	ColV		F2:A-:B1	16					1	Full	O2-O50-Gp7:H4
OBH189	2006	F	Lower urinary tract infection	49	B2	fimH2	127	Partial	Partial	Present	Present	Partial	pUTI89-like		F29:A-:B10			M			1	Full	O6:H31
OBH19	2006	F	Kidney infection	51	B2	fimH41	95	None	Present	None	Partial	Partial	pUTI89-like		F2:A-:B10						0		O1:H7
OBH190	2006	F	Lower urinary tract infection	52	A	fimH69	216	None	None	None	None	None	None		F-:A-:B-						0		O3:H4
OBH191	2006	M	Lower urinary tract infection	67	B2	fimH117	12	Partial	Partial	Partial	Present	Partial	None		F-:A-:B-						0		O4:H5
OBH194	2006	F	Kidney infection	35	A	fimH27	373	None	None	None	Partial	Partial	ColV		F64:A-:B27						0		O11:H52
OBH195	2006	F	Lower urinary tract infection	60	A	fimH27	10	None	None	None	Partial	None	Other IncF (senB-)		F95:A-:B65			A			1	Full	O12:H4
OBH197	2006	F	Non urinary tract related	1	B2	fimH106	12	Present	Partial	Partial	Present	Partial	None		F-:A-:B-						0		O18-Gp12:H5
OBH199	2006	F	Lower urinary tract infection	17	A		2253	None	Partial	None	Partial	Partial	ColV		F24:A-:B23						0		O15:H33
OBH2	2006	F	Lower urinary tract infection	38	F	fimH2	2802	None	None	None	Partial	None	Other IncF (senB-)		F64:A-:B54						0		O113:H5
OBH20	2006	F	Lower urinary tract infection	75	B2	fimH327	550	None	None	None	Present	Partial	None		F-:A-:B-						0		O75:H5
OBH200	2006	F	Lower urinary tract infection	89	B2	fimH30	131	None	None	None	Present	Partial	Other IncF (senB-)		F36:A1:B20						1	Full	O25b:H4
OBH201	2006	F	Lower urinary tract infection	21	B2	fimH130	1858	None	None	None	Partial	Partial	Other IncF (senB-)		F-:A6:B42						0		O75:H5
OBH202	2006	F	Kidney infection	64	B2	fimH22	131	None	None	None	Present	None	pUTI89-like		F29:A-:B10						0		O25b:H4
OBH203	2006	F	Lower urinary tract infection	93	B1	fimH32	348	None	None	None	None	None	None		F-:A-:B-						0		Onovel5:H28
OBH204	2006	F	Other urinary tract related	59	B2	fimH2	127	Partial	Partial	Present	Present	Partial	pUTI89-like		F29:A-:B10						0		O6:H31
OBH205	2006	F	Lower urinary tract infection	77	B2	fimH9	73	Partial	None	Partial	Present	Partial	Other IncF (senB+)		F51:A-:B10			R			1	Full	O22:H1
OBH206	2006	F	Lower urinary tract infection	51	B2	fimH30	73	Present	None	Partial	Present	Partial	None		F-:A-:B-						0		O6:H1
OBH207	2006	F	Lower urinary tract infection	89	B2	fimH20	538	None	None	None	Partial	None	Other IncF (senB-)		F64:A-:B-			P			0		O129-O13-Gp10:H4
OBH208	2006	F	Lower urinary tract infection	40	B2	fimH9	73	Partial	None	Partial	Present	Partial	Other IncF (senB+)		F51:A-:B10						1	Full	O22:H1
OBH209	2006	F	Kidney infection	75	B1	fimH86	164	None	None	None	None	None	None		F-:A-:B-						0		Onovel27:H8
OBH210	2006	F	Lower urinary tract infection	11	B2	fimH18	95	Partial	Partial	Partial	Present	Partial	pUTI89-like		F51:A-:B10						0		O18-Gp12:H7
OBH211	2006	F	Lower urinary tract infection	89	B2	fimH20	538	None	None	None	Partial	None	Other IncF (senB-)		F64:A-:B-			P			0		O129-O13-Gp10:H4
OBH212	2006	F	Lower urinary tract infection	60	F	fimH246	618	Partial	Partial	None	Partial	Partial	Other IncF (senB-)		F4:A-:B-						0		O86:H9
OBH213	2006	F	Lower urinary tract infection	23	B2	fimH30	131	None	None	None	Present	None	Other IncF (senB-)		F31:A4:B1						1	Full	:H4
OBH214	2006	F	Kidney infection	73	B2	fimH22	131	None	None	None	Present	Partial	Other IncF (senB-)		F2:A1:B23						1	799	O25b:H4
OBH215	2006	F	Lower urinary tract infection	57	B1	fimH31	200	None	None	None	Partial	None	Other IncF (senB+)		F9:A-:B-						1	Full	O175:H31
OBH216	2006	F	Kidney infection	73	B2	fimH30	131	None	None	None	Present	Partial	Other IncF (senB-)		F2:A1:B1			S			1	Full	O25b:H4
OBH217	2006	F	Kidney infection	42	B2	fimH54	144	Partial	Partial	None	Partial	Partial	pUTI89-like		F29:A-:B10						0		:O16
OBH218	2006	F	Lower urinary tract infection	38	B2	fimH5	141	None	None	Partial	Present	Partial	None		F-:A-:B-						1	Full	O2-O50-Gp7:H6
OBH22	2006	F	Kidney infection	87	B2	fimH224	3033	None	None	None	Partial	None	ColV		F24:A-:B8						0		O25:H31
OBH220	2006	F	Lower urinary tract infection	7	B2	fimH10	73	Partial	None	Partial	Present	Partial	Other IncF (senB+)		F51:A-:B10						1	Full	O18-Gp12:H1
OBH221	2006	F	Lower urinary tract infection	82	D	fimH93	349	None	None	None	None	None	None		F-:A-:B-						0		O166:H15
OBH222	2006	F	Kidney infection	73	G	fimH222	2712	None	None	None	Partial	None	Other IncF (senB-)		C6:A-:B42						0		O146:H28
OBH223	2006	F	Lower urinary tract infection	55	A	fimH27	10	None	None	None	Partial	Partial	Other IncF (senB+)		F98:A-:B-						0		O12:H4
OBH224	2006	F	Lower urinary tract infection	49	B2	fimH2	127	Partial	Partial	Present	Present	Partial	pUTI89-like		F29:A-:B10			M			1	Full	O6:H31
OBH225	2006	F	Lower urinary tract infection	24	B2	fimH10	73	Present	Partial	Partial	Present	Partial	None		F-:A-:B-						0		O6:H1
OBH226	2006	F	Lower urinary tract infection	57	B2	fimH22	131	None	None	None	Present	Partial	Other IncF (senB-)		F2:A1:B23						1	799	O25b:H4
OBH228	2006	F	Kidney infection	20	B2	fimH2	126	None	None	None	Partial	None	None		F-:A-:B-						0		:H5
OBH229	2006	F	Lower urinary tract infection	19	B2	fimH106	12	Present	Partial	Partial	Present	Partial	None		F-:A-:B-						0		O18-Gp12:H5
OBH23	2006	F	Lower urinary tract infection	62	B1	fimH30	58	None	None	None	Present	Partial	ColV		F2:A-:B1						1	Full	Onovel22:H4
OBH230	2006	M	Non urinary tract related	20	B2	fimH2	127	Partial	Partial	Present	Present	Partial	pUTI89-like		F29:A-:B10						0		O6:H31
OBH231	2006	F	Lower urinary tract infection	57	A	fimH233	401	None	None	None	None	None	None		F-:A-:B-						0		:H11
OBH232	2006	F	Lower urinary tract infection	3	B2	fimH176	144	Present	Partial	None	Partial	Partial	pUTI89-like		F29:A-:B-						0		O16:H6
OBH233	2006	F	Lower urinary tract infection	57	B2	fimH327	550	None	None	None	Present	Partial	Other IncF (senB-)		F4:A-:B52						0		O75:H5
OBH234	2006	F	Other urinary tract related	53	B2	fimH30	131	None	None	None	Present	None	Other IncF (senB+)		F1:A2:B20						0		O25b:H4
OBH235	2006	F	Lower urinary tract infection	78	B2	fimH283	127	Partial	Partial	Present	Present	Partial	pUTI89-like		F29:A-:B10						0		O6:H31
OBH236	2006	F	Lower urinary tract infection	2	B2	fimH27	95	None	Partial	None	Partial	Partial	ColV		C4:A-:B-						0		O2-O50-Gp7:H4
OBH237	2006	F	Lower urinary tract infection	71	A	fimH27	10	None	None	None	Partial	Partial	Other IncF (senB+)		F98:A-:B65						0		O12:H4
OBH238	2006	M	Lower urinary tract infection	85	D	fimH27	69	None	None	None	None	None	None		F-:A-:B-						0		O17-O77-Gp9:H18
OBH239	2006	M	Lower urinary tract infection	79	B2	fimH2	127	Partial	Partial	Partial	Present	Present	Other IncF (senB-)		F2:A-:B10			N			0		O6:H31
OBH24	2006	F	Lower urinary tract infection	53	A	fimH34	10	None	None	None	Partial	Partial	Other IncF (senB-)		F2:A-:B-	31					0		O2-O50-Gp7:H48
OBH240	2006	M	Kidney infection	44	B2	fimH10	73	Partial	Present	Partial	Present	Partial	Other IncF (senB+)		F51:A-:B10						1	Full	O6:H1
OBH241	2006	F	Lower urinary tract infection	29	B2	fimH12	73	Partial	None	Partial	Present	Partial	Other IncF (senB-)		F2:A-:B-						0		O25:H1
OBH242	2006	F	Kidney infection	78	B1	fimH32	58	None	None	None	None	Partial	ColV		F24:A-:B1						0
OBH243	2006	F	Lower urinary tract infection	19	B2	fimH176	144	Present	Partial	None	Partial	Partial	pUTI89-like		F2:A-:B-						0		O16:H6
OBH244	2006	F	Kidney infection	58	B2	fimH176	144	Present	Partial	None	Partial	Partial	pUTI89-like		F2:A-:B-						0		O16:H6
OBH245	2006	M	Kidney infection	67	B1	fimH279	1308	None	None	None	None	None	Other IncF (senB-)		F-:A-:B23						0		O8:H7
OBH246	2006	M	Kidney infection	50	B2	fimH10	73	Partial	None	Partial	Present	Partial	None		F-:A-:B-						0		O18-Gp12:H1
OBH247	2006	F	Kidney infection	0	B2	fimH18	95	Partial	Partial	Partial	Present	Partial	Other IncF (senB+)		F51:A-:B10						0		O18-Gp12:H7
OBH248	2006	M	Lower urinary tract infection	39	B2	fimH120	80	None	Partial	Partial	Present	Partial	pUTI89-like		F29:A-:B10						0		O75:H7
OBH249	2006	M	Lower urinary tract infection	50	B2	fimH120	80	None	Partial	Partial	Present	Partial	Other IncF (senB-)		F95:A-:B-						0		O75:H7
OBH25	2006	F	Lower urinary tract infection	43	C	fimH32	1671	None	None	None	Present	None	ColV		F2:A-:B1						1	Full	:H12
OBH250	2006	F	Lower urinary tract infection	73	B2	fimH120	80	None	None	Partial	Present	Partial	Other IncF (senB-)		F2:A-:B-						0		O75:H7
OBH251	2006	F	Lower urinary tract infection	1	B2	fimH27	79	None	Present	None	Partial	Partial	ColV		F24:A-:B1						0		O2-O50-Gp7:H4
OBH252	2006	F	Kidney infection	36	B2	fimH45	Novel	None	None	None	None	None	Other IncF (senB-)		F112:A6:B16						0		O38:H45
OBH253	2006	F	Lower urinary tract infection	20	B2	fimH10	73	Partial	Partial	Partial	Present	Partial	None		F-:A-:B-						0		O2-O50-Gp7:H1
OBH254	2006	M	Lower urinary tract infection	45	A	fimH34	399	None	None	None	Partial	None	None		F-:A-:B-						0		O129-O13-Gp10:H30
OBH255	2006	F	Lower urinary tract infection	48	C	fimH39	88	None	Partial	None	Present	Partial	ColV		F2:A-:B1						0		:H4
OBH256	2006	F	Lower urinary tract infection	62	A	fimH34	46	None	None	None	None	None	None		F-:A-:B-						0		:H4
OBH258	2006	M	Lower urinary tract infection	64	B2	fimH30	131	None	None	None	Present	Partial	Other IncF (senB+)		F1:A2:B20		3				0		O25b:H4
OBH259	2006	M	Lower urinary tract infection	75	B2	fimH136	127	Partial	Partial	Present	Present	Partial	None		F-:A-:B-						0		O6:H31
OBH26	2006	F	Non urinary tract related	37	B2	fimH2	127	Partial	Partial	None	Present	Partial	pUTI89-like		F29:A-:B10						0		O6:H31
OBH260	2006	M	Kidney infection	88	B2	fimH5	12	Partial	Partial	Partial	Present	None	Other IncF (senB-)		F2:A-:B-						0		O4:H5
OBH261	2006	F	Lower urinary tract infection	52	G	fimH362	501	None	None	None	None	Partial	None		F-:A-:B-						0		O17-O77-Gp9:H1
OBH262	2006	M	Kidney infection	79	B2	fimH2	127	Partial	Partial	Partial	Present	Present	Other IncF (senB+)		F2:A-:B10			N			0		O6:H31
OBH263	2006	F	Kidney infection	72	D	fimH29	405	Partial	Partial	None	Present	Partial	Other IncF (senB+)		F1:A1:B16						1	547	O102:H6
OBH264	2006	F	Lower urinary tract infection	2	B2	fimH12	73	None	Partial	Partial	Present	Partial	None		F-:A-:B-						0		O25:H1
OBH265	2006	F	Lower urinary tract infection	85	B2	fimH20	538	None	Partial	Partial	Present	Partial	None		F-:A-:B-						0		O129-O13-Gp10:O25:H4
OBH266	2006	F	Lower urinary tract infection	66	B2	fimH41	95	None	Present	None	Present	Partial	pUTI89-like		F29:A-:B10			I			0		O1:H7
OBH267	2006	F	Lower urinary tract infection	66	U	fimH41	95	None	Present	None	Present	Partial	pUTI89-like		F29:A-:B10			I			0		H7:O1:H4
OBH268	2006	F	Kidney infection	0	B2	fimH10	10320	Present	Partial	Partial	Present	Partial	pUTI89-like		F29:A-:B10						0		O2-O50-Gp7:H1
OBH269	2006	F	Kidney infection	6	B2	fimH41	95	None	Present	None	Present	Partial	pUTI89-like		F29:A-:B10						0		O1:H7
OBH27	2006	F	Sepsis	56	B2	fimH30	131	Partial	Partial	None	Present	None	Other IncF (senB+)		F-:A2:B20						1	745	O25b:H4
OBH270	2006	F	Kidney infection	59	B2	fimH2	127	Partial	Partial	Present	Present	Partial	None		F-:A-:B-						0		O6:H31
OBH271	2006	F	Lower urinary tract infection	54	D	fimH93	349	None	None	None	None	Partial	None		F-:A-:B-						0		O166:H15
OBH272	2006	F	Non urinary tract related	79	B2	fimH2	127	Partial	Partial	Partial	Present	Present	Other IncF (senB-)		F2:A-:B10			N			0		O6:H31
OBH273	2006	F	Lower urinary tract infection	85	B1	fimH35	448	None	None	None	None	None	ColV	1	F24:A-:B73						1	682	O29:H8
OBH274	2006	F	Lower urinary tract infection	27	B2	fimH27	95	None	Partial	None	Present	Partial	ColV		F2:A-:B1						1	Full	O2-O50-Gp7:H4
OBH275	2006	F	Lower urinary tract infection	79	B2	fimH30	131	None	None	None	Present	None	Other IncF (senB-)		F22:A1:B20						1	925	O25b:H4
OBH276	2006	F	Lower urinary tract infection	53	B2	fimH10	73	Partial	Partial	Partial	Present	Partial	Other IncF (senB+)		F51:A1:B10						1	Full	O6:H1
OBH277	2006	F	Lower urinary tract infection	20	B2	fimH20	538	None	None	None	Present	None	Other IncF (senB+)		F51:A-:B10						1	Full	O129-O13-Gp10:H4
OBH278	2006	F	Kidney infection	21	B2	fimH2	5452	None	None	None	Partial	Partial	None		F-:A-:B-						0		O134-Gp6:H5
OBH279	2006	F	Lower urinary tract infection	0	B2	fimH509	73	Partial	None	Partial	Present	Partial	None		F-:A-:B-						0		O6:H1
OBH28	2006	M	Non urinary tract related	69	B1	fimH39	224	None	None	None	None	None	ColV		F24:A-:B1						1	Full	O76:H23
OBH280	2006	F	Lower urinary tract infection	6	B2	fimH327	550	None	None	None	Present	Partial	Other IncF (senB-)		F4:A-:B52						0		O75:H5
OBH281	2006	F	Lower urinary tract infection	5	B2	fimH9	73	None	None	Partial	Present	Partial	Other IncF (senB-)		F51:A-:B10						0		O22:H1
OBH282	2006	F	Kidney infection	71	B2	fimH41	95	None	Present	None	Present	Partial	ColV		F-:A-:B1			O			0		O1:H7
OBH283	2006	F	Kidney infection	70	B2	fimH30	131	None	None	None	Present	Partial	Other IncF (senB-)		F-:A-:B10						0		O25b:H4
OBH284	2006	F	Lower urinary tract infection	44	B2	fimH18	95	Partial	Partial	None	Present	None	pUTI89-like		F29:A-:B10						0		O18-Gp12:H7
OBH285	2006	M	Lower urinary tract infection	51	D	fimH27	69	Partial	None	None	Partial	Partial	pUTI89-like		F29:A-:B10						0		O15:H18
OBH286	2006	F	Non urinary tract related	57	B2	fimH5	569	None	None	None	Partial	None	None		F-:A-:B-						0		O134-Gp6:H31
OBH287	2006	F	Lower urinary tract infection	64	A	fimH69	216	None	None	None	Partial	None	None		F-:A-:B-						0		O154:H4
OBH288	2006	F	Lower urinary tract infection	22	B2	fimH10	73	Partial	Partial	Partial	Present	Partial	None		F-:A-:B-						0		O6:H1
OBH289	2006	F	Lower urinary tract infection	48	B2	fimH115	969	Partial	Partial	Partial	Present	Partial	None		F-:A-:B-						0		O6:H7
OBH29	2006	M	Kidney infection	73	B2	fimH5	363	None	None	None	Partial	None	None		F-:A-:B-						0		O134-Gp6:H31
OBH290	2006	F	Lower urinary tract infection	44	B2	fimH41	95	None	Partial	None	Present	Partial	None		F-:A-:B-						0		O1:H7
OBH291	2006	F	Lower urinary tract infection	9	B2	fimH327	550	None	None	None	Present	Partial	Other IncF (senB-)		F2:A-:B52			G			0		O75:H5
OBH292	2006	F	Lower urinary tract infection	28	B2	fimH41	95	None	None	None	Present	Partial	Other IncF (senB+)		F51:A-:B10						1	Full	O2-O50-Gp7:H7
OBH294	2006	M	Sepsis	81	B2	fimH30	95	None	Present	None	Present	Partial	ColV		F24:A-:B1						1	Full	O1:H7
OBH295	2006	F	Sepsis	71	B2	fimH41	95	None	Present	None	Present	Partial	ColV		F-:A-:B1			O			0		O1:H7
OBH296	2006	F	Kidney infection	84	B1	fimH39	224	None	None	None	None	None	None		F-:A-:B-						0		O93:H23
OBH297	2006	F	Lower urinary tract infection	73	B2	fimH30	131	None	None	None	Present	Partial	Other IncF (senB-)		F2:A1:B1			S			1	Full	O25b:H4
OBH298	2006	M	Lower urinary tract infection	53	B2	fimH136	127	Partial	Partial	None	Present	Partial	None		F-:A-:B-						0		O6:H31
OBH299	2006	F	Lower urinary tract infection	30	B2	fimH2	127	Partial	Partial	Present	Present	Partial	Other IncF (senB-)		F1:A1:B1						1	Full	O6:H31
OBH3	2006	F	Other urinary tract related	9	B2	fimH30	131	None	None	None	Present	Partial	pUTI89-like		F29:A-:B10						0		O25b:H4
OBH30	2006	F	Lower urinary tract infection	84	D	fimH93	349	None	None	None	None	None	Other IncF (senB-)		F51:A-:B10						0		O166:H15
OBH300	2006	F	Lower urinary tract infection	54	B2	fimH10	73	Partial	None	Partial	Present	Partial	Other IncF (senB+)		F51:A-:B10						1	Full	O6:H1
OBH301	2006	F	Kidney infection	60	A	fimH27	10	None	None	None	Partial	None	Other IncF (senB-)		F95:A-:B65			A			1	Full	O12:H4
OBH302	2006	M	Lower urinary tract infection	61	B2	fimH12	73	Present	Partial	Partial	Present	Partial	Other IncF (senB+)		F51:A-:B10						1	Full	O25:H1
OBH303	2006	F	Lower urinary tract infection	15	B2	fimH30	73	Present	None	Partial	Present	Partial	None		F-:A-:B-			H			0		O6:H1
OBH304	2006	F	Lower urinary tract infection	62	G	fimH97	117	None	Partial	None	Partial	Partial	ColV		F24:A-:B1						1	Full	O33:H4
OBH305	2006	F	Lower urinary tract infection	91	U	fimH5	420	None	None	None	Partial	None	pUTI89-like		F29:A-:B10						0		O134-Gp6:H31
OBH306	2006	M	Kidney infection	33	B2	fimH176	144	Present	Partial	None	Partial	Partial	pUTI89-like		F29:A-:B-						0		O16:H6
OBH307	2006	F	Lower urinary tract infection	57	B2	fimH27	12	Partial	Partial	Partial	Present	Partial	Other IncF (senB+)		F51:A-:B10						1	Full	O4:H5
OBH308	2006	M	Lower urinary tract infection	64	B2	fimH5	12	Partial	Partial	Partial	Present	Partial	Other IncF (senB+)		F51:A-:B10						1	Full	O4:H5
OBH309	2006	F	Lower urinary tract infection	59	B2	fimH75	636	None	None	None	Partial	None	None		F-:A-:B-						0		O83:H7
OBH31	2006	F	Lower urinary tract infection	87	B2	fimH10	73	Present	Partial	Partial	Present	Partial	pUTI89-like		F29:A-:B10			F			0		O2-O50-Gp7:H1
OBH311	2006	F	Lower urinary tract infection	17	D	fimH27	405	None	None	None	Present	None	pUTI89-like		F4:A-:B10						0		O102:H6
OBH312	2006	F	Lower urinary tract infection	90	B2	fimH10	73	Partial	None	None	Present	Partial	Other IncF (senB+)		F51:A-:B10						1	Full	O6:H1
OBH313	2006	F	Lower urinary tract infection	18	U	fimH5	420	None	None	None	Partial	None	pUTI89-like		F29:A-:B10						0		O134-Gp6:H31
OBH314	2006	F	Lower urinary tract infection	12	B1	fimH32	517	None	None	None	None	Partial	None		F-:A-:B-						0		O153var1:H19
OBH315	2006	F	Lower urinary tract infection	90	B2	fimH41	95	None	Present	None	Present	Partial	ColV		F24:A-:B1			Q			0		O1:H7
OBH316	2006	F	Lower urinary tract infection	83	A	fimH48	10716	None	None	None	None	None	Other IncF (senB-)		F56:A-:B-						0		:O10
OBH317	2006	F	Kidney infection	89	B2	fimH9	372	None	None	None	Present	Partial	None		F-:A-:B-						1	Full	O18-Gp12:H31
OBH318	2006	F	Other urinary tract related	35	D	fimH27	69	Partial	None	None	Partial	Partial	pUTI89-like		F4:A-:B10						1	Full	O11:H18
OBH319	2006	F	Kidney infection	77	D	fimH54	393	Partial	None	None	Partial	Partial	Other IncF (senB-)		F4:A1:B1						1	Full	O15:H1
OBH32	2006	M	Lower urinary tract infection	60	B2	fimH27	144	Present	Partial	None	Partial	Partial	pUTI89-like		F29:A-:B10			J			0		O16:H6
OBH320	2006	F	Lower urinary tract infection	9	cryptic	fimH32	3497	Partial	Partial	None	None	Partial	Other IncF (senB+)		F51:A-:B10						1	Full	:H30
OBH322	2006	F	Lower urinary tract infection	75	F	fimH41	59	Partial	None	None	Partial	None	pUTI89-like		F29:A-:B10						0		O1:H7
OBH323	2006	F	Other urinary tract related	65	B2	fimH27	14	Partial	Partial	Partial	Present	Partial	None		F-:A-:B-						0		O18-Gp12:H5
OBH324	2006	F	Non urinary tract related	81	B2	fimH10	73	Partial	Partial	Partial	Present	Partial	None		F-:A-:B-						0		O2-O50-Gp7:H1
OBH325	2006	F	Lower urinary tract infection	66	B2	fimH283	127	Partial	Partial	Present	Present	Partial	None		F-:A-:B-						0		O6:H31
OBH326	2006	F	Kidney infection	75	B2	fimH14	141	None	None	Partial	Partial	Partial	None		F-:A-:B-						0		O2-O50-Gp7:H6
OBH327	2006	F	Lower urinary tract infection	7	B1	fimH38	5409	None	None	None	None	None	None		F-:A-:B-						0		O134-Gp6:H23
OBH328	2006	F	Lower urinary tract infection	78	B2	fimH27	14	None	None	None	Present	Partial	Other IncF (senB+)		F4:A-:B10						0		O18-Gp12:H5
OBH329	2006	F	Lower urinary tract infection	62	B2	fimH18	95	Partial	Partial	Partial	Present	Partial	Other IncF (senB+)		F51:A-:B10						0		H7:O18-Gp12:H5
OBH33	2006	F	Non urinary tract related	55	B2	fimH12	73	None	Partial	Partial	Present	Partial	Other IncF (senB-)		F4:A-:B-						0		O25:H1
OBH330	2006	F	Kidney infection	95	B2	fimH30	73	None	None	Partial	Present	Partial	Other IncF (senB+)		F51:A-:B10						1	Full	O6:H1
OBH331	2006	M	Other urinary tract related	75	B2	fimH27	12	Partial	Partial	Partial	Present	Partial	pUTI89-like		F29:A-:B10						0		:O4
OBH332	2006	M	Non urinary tract related	71	B2	fimH9	73	None	None	Partial	Present	Partial	Other IncF (senB+)		F51:A-:B10						1	Full	O22:H1
OBH333	2006	F	Lower urinary tract infection	50	B2	fimH9	73	None	None	Partial	Present	Partial	Other IncF (senB-)		F2:A-:B-			R			0		O22:H1
OBH334	2006	F	Non urinary tract related	67	B2	fimH41	95	None	Present	None	Present	Partial	pUTI89-like		F29:A-:B10						0		O1:H7
OBH336	2006	F	Kidney infection	75	B2	fimH18	95	Partial	Partial	None	Present	None	pUTI89-like		F29:A-:B10						0		O18-Gp12:H7
OBH337	2006	M	Lower urinary tract infection	6	B2	fimH10	73	Present	Partial	None	Present	Partial	Other IncF (senB+)		F51:A-:B10						1	Full	O6:H1
OBH338	2006	F	Lower urinary tract infection	72	B2	fimH225	452	None	None	None	None	Partial	None		F-:A-:B-						0		O81:H27
OBH339	2006	F	Lower urinary tract infection	5	B2	fimH349	127	Partial	Partial	None	Present	Partial	Other IncF (senB-)		F104:A-:B-						0		O6:H31
OBH34	2006	F	Sepsis	88	B2	fimH10	73	Present	Partial	Partial	Present	Partial	pUTI89-like		F4:A-:B10			F			0		O2-O50-Gp7:H1
OBH340	2006	M	Lower urinary tract infection	77	B2	fimH2	127	Partial	Partial	None	Present	Partial	pUTI89-like		F29:A-:B10						0		O6:H31
OBH341	2006	F	Lower urinary tract infection	2	B2	fimH21	122	None	None	None	None	None	None		F-:A-:B-						0		O63:H6
OBH342	2006	M	Lower urinary tract infection	65	B2	fimH9	73	Partial	None	Partial	Present	Partial	Other IncF (senB+)		F51:A-:B10						1	Full	O22:H1
OBH343	2006	F	Lower urinary tract infection	59	B2	fimH349	127	Partial	Partial	Present	Present	Partial	Other IncF (senB+)		F-:A-:B1						1	Full	O6:H31
OBH345	2006	F	Lower urinary tract infection	86	B2	fimH41	95	None	None	None	Present	Partial	pUTI89-like		F29:A-:B-		15				1	Full	O1:H7
OBH346	2006	F	Kidney infection	69	B2	fimH30	131	Partial	None	None	Partial	Partial	ColV		F24:A-:B1						1	939	O25b:H4
OBH347	2006	F	Kidney infection	30	B2	fimH10	73	Present	Partial	None	Present	Partial	pUTI89-like		F29:A-:B10						0		O2-O50-Gp7:H1
OBH348	2006	M	Lower urinary tract infection	60	B2	fimH41	95	None	Present	None	Present	Partial	Other IncF (senB+)		F51:A-:B10						1	Full	O2-O50-Gp7:H7
OBH349	2006	F	Lower urinary tract infection	58	B2	fimH27	14	Partial	Partial	None	Present	Partial	None		F-:A-:B-						1	Full	O18-Gp12:H5
OBH35	2006	F	Lower urinary tract infection	79	A	fimH60	11626	None	None	None	None	None	None		F-:A-:B-						0		O74:H23
OBH350	2006	F	Lower urinary tract infection	79	B2	fimH5	12	Partial	Partial	Partial	Present	Partial	pUTI89-like		F29:A-:B10						0		O4:H5
OBH352	2006	F	Lower urinary tract infection	68	B2	fimH13	73	Partial	Partial	Partial	Present	Partial	None		F-:A-:B-						0		O2-O50-Gp7:H1
OBH36	2006	F	Non urinary tract related	69	B2	fimH9	7800	None	None	Partial	Partial	Partial	None		F-:A-:B-			K			0		:H5
OBH37	2006	F	Kidney infection	56	E	fimH25	5597	None	None	None	None	None	None		F-:A-:B-						0		O75:H31
OBH39	2006	F	Lower urinary tract infection	68	B2	fimH9	7800	None	None	Partial	Partial	Partial	None		F-:A-:B-			K			0		:H5
OBH4	2006	F	Lower urinary tract infection	4	B2	fimH30	550	None	None	None	Present	Partial	Other IncF (senB-)		F4:A-:B52						0		:O75
OBH40	2006	M	Lower urinary tract infection	84	B2	fimH30	73	None	None	Partial	Present	Partial	Other IncF (senB+)		F51:A-:B10						0		O6:H1
OBH41	2006	F	Kidney infection	28	D	fimH27	405	Partial	None	None	Present	Partial	Other IncF (senB+)		F51:A-:B-						0		O102:H6
OBH42	2006	F	Kidney infection	79	B2	fimH41	95	None	Present	None	Present	Partial	pUTI89-like		F29:A-:B10						0		O1:H7
OBH43	2006	F	Lower urinary tract infection	87	B2	fimH10	73	Present	Partial	Partial	Present	Partial	pUTI89-like		F29:A-:B10			F			0		O2-O50-Gp7:H1
OBH45	2006	M	Lower urinary tract infection	60	B2	fimH27	144	Partial	Partial	None	Partial	Partial	pUTI89-like		F29:A-:B10			J			0		O16:H6
OBH46	2006	F	Non urinary tract related	55	B2	fimH18	95	Partial	None	Partial	Present	Partial	pUTI89-like		F29:A-:B10						0		O18-Gp12:H7
OBH47	2006	F	Lower urinary tract infection	27	B2	fimH2	127	Partial	Partial	Present	Present	Partial	pUTI89-like		F29:A-:B10			B			0		:H31
OBH48	2006	F	Non urinary tract related	4	B2	fimH327	550	None	None	None	Present	Partial	Other IncF (senB-)		F4:A-:B52						0		:O75
OBH49	2006	F	Other urinary tract related	18	C	fimH24	410	None	None	None	None	None	Other IncF (senB-)		F-:A6:B42						0		O75:H9
OBH5	2006	F	Kidney infection	89	B2	fimH2	127	Partial	Partial	Present	Present	Partial	pUTI89-like		F29:A-:B10						0		O6:H31
OBH50	2006	F	Kidney infection	49	B2	fimH21	357	None	None	None	Partial	None	Other IncF (senB-)		F64:A-:B-						0		O129-O13-Gp10:H4
OBH52	2006	F	Kidney infection	8	B2	fimH27	404	None	None	None	Present	Partial	None		F-:A-:B-						0		O75:H5
OBH53	2006	M	Kidney infection	60	B2	fimH30	73	None	None	Partial	Present	Partial	Other IncF (senB+)		F51:A-:B10						0		:H1
OBH54	2006	F	Lower urinary tract infection	62	B2	fimH30	95	None	Present	None	Present	Partial	ColV		F24:A-:B1						0		O1:H7
OBH55	2006	F	Other urinary tract related	63	B1	fimH32	11106	None	None	None	Partial	Partial	Other IncF (senB-)		F19:A-:B23						0		H7:O81:H21
OBH56	2006	F	Lower urinary tract infection	56	B2	fimH20	4456	None	None	None	Partial	None	ColV		C4:A5:B1						1	Full	O83:H4
OBH57	2006	F	Non urinary tract related	0	B2	fimH2	127	Partial	Partial	Present	Present	Partial	Other IncF (senB-)		K4:A-:B-						0		O6:H31
OBH58	2006	F	Lower urinary tract infection	62	D	fimH27	69	Partial	None	None	Partial	Partial	pUTI89-like		F29:A-:B10			L			1	Full	O17-O77-Gp9:H18
OBH59	2006	F	Lower urinary tract infection	78	B1	fimH32	5073	None	None	None	None	None	ColV		F24:A-:B40	3					0		O32:H8
OBH6	2006	F	Non urinary tract related	80	A		10	None	None	None	Present	None	Other IncF (senB-)		F2:A1:B32			C			1	Full	:H4
OBH60	2006	F	Lower urinary tract infection	63	B2	fimH180	127	Partial	Partial	Present	Present	Partial	None		F-:A-:B-						0		O6:H31
OBH61	2006	M	Non urinary tract related	62	B2	fimH18	95	Partial	Partial	Present	Present	Partial	None		F-:A-:B-						0		O18-Gp12:O6:H7
OBH62	2006	F	Non urinary tract related	62	D	fimH27	69	Partial	None	None	Partial	Partial	pUTI89-like		F29:A-:B10			L			1	Full	O17-O77-Gp9:H18
OBH63	2006	F	Lower urinary tract infection	71	B2	fimH306	961	Partial	Partial	Partial	Partial	Partial	None		F-:A-:B-						0		O4:H5
OBH64	2006	F	Kidney infection	77	B2	fimH27	144	Partial	Partial	None	Partial	Partial	pUTI89-like		F29:A-:B10						0		O16:H6
OBH65	2006	F	Other urinary tract related	55	B2	fimH77	127	Partial	Partial	Present	Present	Partial	Other IncF (senB-)		F1:A-:B54						1	Full	O6:H31
OBH66	2006	F	Lower urinary tract infection	86	D	fimH54	393	Partial	None	None	Partial	Partial	Other IncF (senB-)		F-:A1:B32						0		O15:H1
OBH67	2006	F	Lower urinary tract infection	26	B2	fimH327	550	None	None	None	Present	Partial	Other IncF (senB-)		F4:A-:B52						0		O75:H5
OBH68	2006	F	Lower urinary tract infection	24	B2	fimH30	73	Present	None	Partial	Present	Partial	None		F-:A-:B-			H			0		O6:H1
OBH69	2006	M	Lower urinary tract infection	87	B2	fimH41	95	None	Present	None	Present	Partial	pUTI89-like		F29:A-:B10						0		O1:H7
OBH7	2006	F	Lower urinary tract infection	6	A		1328	None	None	None	Present	None	None		F-:A-:B-						0		:H10
OBH70	2006	F	Lower urinary tract infection	79	B2	fimH27	95	None	Partial	None	Partial	Partial	ColV		C4:A-:B1						0		O2-O50-Gp7:H4
OBH71	2006	F	Lower urinary tract infection	91	B2	fimH5	363	None	None	None	Partial	None	None		F-:A-:B-						0		O134-Gp6:H31
OBH72	2006	F	Lower urinary tract infection	26	B2	fimH5	640	None	None	None	Present	Partial	Other IncF (senB-)		F-:A-:B54						0		O129-O13-Gp10:H4
OBH74	2006	F	Lower urinary tract infection	33	B2	fimH10	73	Present	Partial	Partial	Present	Partial	Other IncF (senB+)		F51:A-:B10						0		O6:H1
OBH76	2006	F	Lower urinary tract infection	33	B2	fimH10	73	Partial	Partial	Partial	Present	Partial	Other IncF (senB+)		F51:A-:B10						1	Full	O6:H1
OBH77	2006	F	Lower urinary tract infection	84	B2	fimH21	357	None	None	None	Partial	None	Other IncF (senB-)		F89:A-:B-						0		:H4
OBH78	2006	F	Kidney infection	21	B2	fimH30	73	Partial	None	Partial	Present	None	pUTI89-like		F29:A-:B10						0		O6:H1
OBH79	2006	F	Other urinary tract related	82	D	fimH299	720	None	None	None	None	None	Other IncF (senB-)		F57:A-:B23						0		O17-O77-Gp9:H41
OBH80	2006	F	Lower urinary tract infection	78	B2	fimH12	73	Partial	Partial	Partial	Present	Partial	Other IncF (senB+)		F-:A1:B23						0		H5:O6:H1
OBH81	2006	F	Lower urinary tract infection	82	C	fimH39	88	None	None	None	Present	Partial	ColV		F2:A-:B1						1	72	:H4
OBH82	2006	M	Kidney infection	75	D	fimH5	38	None	None	None	Partial	Partial	Other IncF (senB-)		F2:A-:B-						1	Full	O2-O50-Gp7:H30
OBH83	2006	M	Lower urinary tract infection	69	B2	fimH2	127	Partial	Partial	Present	Present	Partial	Other IncF (senB-)		F2:A-:B-						0		O6:H31
OBH84	2006	F	Lower urinary tract infection	77	B2	fimH120	80	None	None	Partial	Present	Partial	pUTI89-like		F29:A-:B10						0		O75:H7
OBH85	2006	F	Non urinary tract related	11	B2	fimH349	127	Partial	Partial	Present	Present	Partial	Other IncF (senB-)		F-:A-:B1						1	Full	O6:H31
OBH86	2006	F	Other urinary tract related	78	B2	fimH184	73	Partial	Present	Partial	Present	Partial	Other IncF (senB-)		F2:A-:B-						0		O6:H1
OBH87	2006	F	Lower urinary tract infection	26	B2	fimH5	141	None	None	Partial	Present	Partial	None		F-:A-:B-						0		O2-O50-Gp7:H6
OBH89	2006	F	Lower urinary tract infection	63	B2	fimH27	144	Partial	Partial	None	Partial	Partial	pUTI89-like		F29:A-:B10						0		O16:H6
OBH9	2006	F	Lower urinary tract infection	21	B1	fimH39	224	None	None	None	None	None	Other IncF (senB-)		F104:A-:B-						0		O48:H23
OBH90	2006	F	Kidney infection	64	U	fimH5	420	None	None	None	Partial	None	pUTI89-like		F29:A-:B10						0		O134-Gp6:H31
OBH91	2006	F	Non urinary tract related	4	B2	fimH327	550	None	None	None	Present	Partial	Other IncF (senB+)		F51:A-:B10						1	Full	O75:H5
OBH92	2006	F	Kidney infection	35	B2	fimH9	372	Partial	None	Partial	Present	None	None		F-:A-:B-						0		O4:H31
OBH93	2006	F	Kidney infection	74	U	fimH5	420	None	None	None	Partial	None	pUTI89-like		F29:A-:B10						0		O134-Gp6:H31
OBH94	2006	F	Lower urinary tract infection	70	B2	fimH10	73	Partial	Partial	Partial	Present	Partial	None		F-:A-:B-						0		O6:H1
OBH95	2006	F	Lower urinary tract infection	40	B2	fimH27	404	None	None	None	Present	Partial	Other IncF (senB-)		F2:A-:B-						0		O75:H5
OBH96	2006	F	Lower urinary tract infection	78	B2	fimH41	131	None	None	None	Present	Partial	Other IncF (senB+)		F-:A1:B23						0		O16:H5
OBH97	2006	F	Kidney infection	76	B2	fimH10	73	Partial	Present	Partial	Present	Partial	Other IncF (senB+)		F51:A-:B10						1	Full	O6:H1
OBH98	2006	F	Lower urinary tract infection	2	B2	fimH18	95	Partial	Partial	None	Present	None	pUTI89-like		F29:A-:B10						0		O18-Gp12:H7
OBH99	2006	F	Lower urinary tract infection	2	B2	fimH10	73	Present	Partial	Partial	Present	Partial	pUTI89-like		F29:A-:B10						0		O2-O50-Gp7:H1

## Sheet: C) Enterobase metadata
Isolate name	ST	Year of isolation	Source	Source details	Country
SRR11495773	73	2006	Human	urine	Australia
SRR11495751	73	2007	Human	urine	Australia
SRR11495787	73	2007	Human	urine	Australia
SRR11495799	73	2007	Human	urine	Australia
SRR11495741	73	2008	Human	urine	Australia
ERR2228577	73	2009	Human	Midstream urine	Australia
ERR2228578	73	2009	Human	Midstream urine	Australia
ERR2228579	73	2009	Human	Midstream urine	Australia
ERR2228580	73	2009	Human	Midstream urine	Australia
ERR2228581	73	2009	Human	Midstream urine	Australia
ERR2228582	73	2009	Human	Midstream urine	Australia
ERR2228583	73	2009	Human	Midstream urine	Australia
ERR2228584	73	2009	Human	Midstream urine	Australia
ERR2228586	73	2009	Human	Midstream urine	Australia
ERR2228587	73	2009	Human	Midstream urine	Australia
SRR14629842	73	2009	Companion animal	Canis lupus familiaris	Australia
SRR4067428	73	2009	Human	human faeces	Australia
SRR4067472	73	2009	Human	human faeces	Australia
SRR14629585	73	2010	Companion animal	Canis lupus familiaris	Australia
ERR2228588	73	2011	Human	Midstream urine	Australia
ERR2228590	73	2011	Human	Midstream urine	Australia
ERR2228592	73	2011	Human	Midstream urine	Australia
SRR14629921	73	2011	Companion animal	Canis lupus familiaris	Australia
SRR14629931	73	2011	Companion animal	Canis lupus familiaris	Australia
SRR14629934	73	2011	Companion animal	Canis lupus familiaris	Australia
SRR14629939	73	2011	Companion animal	Canis lupus familiaris	Australia
SRR14629720	73	2012	Companion animal	Canis lupus familiaris	Australia
SRR14629726	73	2012	Companion animal	Canis lupus familiaris	Australia
SRR14629728	73	2012	Companion animal	Canis lupus familiaris	Australia
SRR14629895	73	2012	Companion animal	Canis lupus familiaris	Australia
SRR14629908	73	2012	Companion animal	Canis lupus familiaris	Australia
ERR5355601	73	2013	Human		Australia
ERR5355726	73	2013	Human		Australia
ERR5355943	73	2013	Human		Australia
SRR14629689	73	2013	Companion animal	Canis lupus familiaris	Australia
SRR14629690	73	2013	Companion animal	Canis lupus familiaris	Australia
SRR14629701	73	2013	Companion animal	Canis lupus familiaris	Australia
SRR14629706	73	2013	Companion animal	Canis lupus familiaris	Australia
SRR14629709	73	2013	Companion animal	Canis lupus familiaris	Australia
SRR14629867	73	2013	Companion animal	Canis lupus familiaris	Australia
SRR14629880	73	2013	Companion animal	Canis lupus familiaris	Australia
SRR6456028	73	2013	Human	urine	Australia
SRR7967820	73	2013	Human	blood culture	Australia
SRR7967832	73	2013	Human	blood culture	Australia
SRR7967837	73	2013	Human	blood culture	Australia
SRR7967852	73	2013	Human	blood culture	Australia
SRR7967854	73	2013	Human	blood culture	Australia
SRR7967855	73	2013	Human	blood culture	Australia
SRR7967856	73	2013	Human	blood culture	Australia
SRR7967857	73	2013	Human	blood culture	Australia
SRR7967902	73	2013	Human	blood culture	Australia
SRR7967909	73	2013	Human	blood culture	Australia
N13-1-138	73	2013	Companion Animal	feline	Australia
N13-1-501	73	2013	Companion Animal	feline	Australia
N13-1-540	73	2013	Companion Animal	feline	Australia
N13-4-10	73	2013	Companion Animal	feline	Australia
N13-4-130	73	2013	Companion Animal	feline	Australia
N13-4-20	73	2013	Companion Animal	canine	Australia
N13-4-71	73	2013	Companion Animal	feline	Australia
N13-4-74	73	2013	Companion Animal	feline	Australia
Q13-1-255	73	2013	Companion Animal	feline	Australia
Q13-1-48	73	2013	Companion Animal	feline	Australia
Q13-2-30	73	2013	Companion Animal	feline	Australia
Q13-2-34	73	2013	Companion Animal	feline	Australia
Q13-2-56	73	2013	Companion Animal	feline	Australia
Q13-2-63	73	2013	Companion Animal	feline	Australia
S13-1-66	73	2013	Companion Animal	feline	Australia
V13-2-276	73	2013	Companion Animal	feline	Australia
V13-2-51	73	2013	Companion Animal	feline	Australia
V13-4-21	73	2013	Companion Animal	feline	Australia
V13-4-3	73	2013	Companion Animal	feline	Australia
V13-5-55	73	2013	Companion Animal	feline	Australia
V13-6-109	73	2013	Companion Animal	feline	Australia
V13-6-31	73	2013	Companion Animal	feline	Australia
V13-6-41	73	2013	Companion Animal	feline	Australia
V13-6-46-2	73	2013	Companion Animal	feline	Australia
ERR5355606	73	2014	Human		Australia
ERR5355607	73	2014	Human		Australia
ERR5355639	73	2014	Human		Australia
ERR5355731	73	2014	Human		Australia
ERR5355732	73	2014	Human		Australia
ERR5355748	73	2014	Human		Australia
ERR5355777	73	2014	Human		Australia
ERR5355809	73	2014	Human		Australia
ERR5355856	73	2014	Human		Australia
ERR5355881	73	2014	Human		Australia
SRR14629649	73	2014	Companion animal	Canis lupus familiaris	Australia
SRR14629659	73	2014	Companion animal	Canis lupus familiaris	Australia
SRR14629678	73	2014	Companion animal	Canis lupus familiaris	Australia
SRR14629844	73	2014	Companion animal	Canis lupus familiaris	Australia
SRR14629847	73	2014	Companion animal	Canis lupus familiaris	Australia
SRR14629856	73	2014	Companion animal	Canis lupus familiaris	Australia
SRR7967823	73	2014	Human	blood culture	Australia
SRR7967827	73	2014	Human	blood culture	Australia
SRR7967831	73	2014	Human	blood culture	Australia
ERR5355631	73	2015	Human		Australia
ERR5355651	73	2015	Human		Australia
ERR5355652	73	2015	Human		Australia
ERR5355697	73	2015	Human		Australia
ERR5355715	73	2015	Human		Australia
ERR5355716	73	2015	Human		Australia
ERR5355756	73	2015	Human		Australia
ERR5355814	73	2015	Human		Australia
ERR5355823	73	2015	Human		Australia
ERR5355842	73	2015	Human		Australia
ERR5355867	73	2015	Human		Australia
ERR5355892	73	2015	Human		Australia
ERR5355940	73	2015	Human		Australia
ERR5355981	73	2015	Human		Australia
SRR7967897	73	2015	Human	blood culture	Australia
SRR7967917	73	2015	Human	blood culture	Australia
SRR7967919	73	2015	Human	blood culture	Australia
SRR9734596	73	2015	Human		Australia
SRR14629614	73	2016	Companion animal	Canis lupus familiaris	Australia
SRR14629779	73	2016	Companion animal	Canis lupus familiaris	Australia
SRR14629789	73	2016	Companion animal	Canis lupus familiaris	Australia
SRR7967884	73	2016	Human	blood culture	Australia
SRR10126766	73	2017	Human		Australia
SRR10126774	73	2017	Human		Australia
SRR10126814	73	2017	Human		Australia
SRR10126833	73	2017	Human		Australia
SRR10127017	73	2017	Human		Australia
SRR10127162	73	2017	Human		Australia
SRR11094227	73	2017	Human	swab	Australia
SRR14629582	73	2017	Companion animal	Canis lupus familiaris	Australia
SRR14629587	73	2017	Companion animal	Canis lupus familiaris	Australia
SRR14629608	73	2017	Companion animal	Canis lupus familiaris	Australia
SRR14673510	73	2017	Human	Rectal Swab	Australia
SRR11094222	73	2018	Human	swab	Australia
SRR15116080	73	2018	Human	urine	Australia
SRR15116366	73	2018	Human	urine	Australia
SRR11080153	73	2019	Flying fox	Feces	Australia
SRR15116183	73	2019	Human	feces	Australia
SRR15116200	73	2019	Human	Fluid	Australia
SRR15116207	73	2019	Human	Blood (whole)	Australia
SRR15116222	73	2019	Human	urine	Australia
SRR15116282	73	2019	Human	feces	Australia
SRR15116305	73	2019	Human	urine	Australia
SRR15116339	73	2019	Human	urine	Australia
SRR5512199	95	2001	Human	Human blood	Australia
SRR5512201	95	2001	Human	Human blood	Australia
SRR5512202	95	2001	Human	Human blood	Australia
SRR5512203	95	2001	Human	Human urinary tract	Australia
SRR5512206	95	2001	Human	Human urinary tract	Australia
SRR5512210	95	2001	Human	Human urinary tract	Australia
SRR5512214	95	2001	Human	Human urinary tract	Australia
SRR5512215	95	2001	Human	Human blood	Australia
SRR5512216	95	2001	Human	Human blood	Australia
SRR7469840	95	2008	Poultry	Gallus gallus domesticus	Australia
SRR5512154	95	2010	Human	Human terminal ileum biopsy	Australia
SRR5512160	95	2010	Poultry	Retail poultry meat	Australia
SRR5512184	95	2010	Human	Human gut resection	Australia
SRR5512186	95	2010	Human	Human gut resection	Australia
SRR5512229	95	2010	Human	Human terminal ileum biopsy	Australia
SRR7469829	95	2012	Poultry	Gallus gallus domesticus	Australia
SRR5512190	95	2013	Environment	Water/River	Australia
SRR5512191	95	2013	Environment	Water/River	Australia
SRR5512193	95	2013	Environment	Water/River	Australia
SRR7967840	95	2013	Human	blood culture	Australia
SRR7967850	95	2013	Human	blood culture	Australia
SRR5512151	95	2014	Poultry	Retail poultry meat	Australia
SRR5512152	95	2014	Poultry	Retail poultry meat	Australia
SRR5512153	95	2014	Poultry	Retail poultry meat	Australia
SRR5512166	95	2014	Human	Human blood	Australia
SRR5512171	95	2014	Human	Human blood	Australia
SRR5512172	95	2014	Human	Human blood	Australia
SRR5512177	95	2014	Poultry	Retail poultry meat	Australia
SRR5512178	95	2014	Poultry	Retail poultry meat	Australia
SRR5512179	95	2014	Poultry	Retail poultry meat	Australia
SRR5512180	95	2014	Poultry	Retail poultry meat	Australia
SRR5512181	95	2014	Poultry	Retail poultry meat	Australia
SRR5512182	95	2014	Poultry	Retail poultry meat	Australia
SRR5512183	95	2014	Poultry	Retail poultry meat	Australia
SRR5512245	95	2014	Poultry	Retail poultry meat	Australia
SRR5512246	95	2014	Poultry	Retail poultry meat	Australia
SRR5512247	95	2014	Poultry	Retail poultry meat	Australia
SRR5512248	95	2014	Poultry	Retail poultry meat	Australia
SRR5512249	95	2014	Poultry	Retail poultry meat	Australia
SRR5512250	95	2014	Poultry	Retail poultry meat	Australia
SRR7469845	95	2014	Poultry	Gallus gallus domesticus	Australia
SRR5512222	95	2015	Human	Human urinary tract	Australia
SRR5512236	95	2015	Human	Human urinary tract	Australia
SRR5512242	95	2015	Human	Human faecal	Australia
SRR5512243	95	2015	Human	Human faecal	Australia
SRR7469850	95	2015	Poultry	Gallus gallus domesticus	Australia
SRR8733875	95	2015	Poultry	Gallus gallus	Australia
SRR8733904	95	2015	Poultry	Gallus gallus	Australia
SRR8733873	95	2016	Poultry	Gallus gallus	Australia
SRR8733881	95	2016	Poultry	Gallus gallus	Australia
SRR11341594	95	2019	Environment	Eudyptula minor	Australia
SRR11495782	127	2006	Human	Urinary Tract Infection - pyelonephritis	Australia
SRR11495794	127	2006	Human	Urinary Tract Infection - Urosepsis	Australia
SRR14629755	127	2008	Companion Animal	Canine	Australia
SRR4067488	127	2008	Human	faeces	Australia
SRR14629715	127	2009	Companion Animal	Canine	Australia
SRR14629890	127	2009	Companion Animal	Canine	Australia
SRR14654493	127	2009	Human	MSU	Australia
SRR14629739	127	2011	Companion Animal	Canine	Australia
SRR14654489	127	2011	Human	MSU	Australia
SRR14654490	127	2011	Human	Urine	Australia
SRR14654491	127	2011	Human	Vaginal	Australia
SRR14654492	127	2011	Human	Urine	Australia
SRR14629716	127	2012	Companion Animal	Canine	Australia
SRR14629722	127	2012	Companion Animal	Canine	Australia
SRR14629901	127	2012	Companion Animal	Canine	Australia
SRR14629694	127	2013	Companion Animal	Canine	Australia
SRR14629874	127	2013	Companion Animal	Canine	Australia
SRR14629881	127	2013	Companion Animal	Canine	Australia
SRR7967901	127	2013	Human	blood culture	Australia
SRR14629656	127	2014	Companion Animal	Canine	Australia
SRR14629660	127	2014	Companion Animal	Canine	Australia
SRR14629858	127	2014	Companion Animal	Canine	Australia
SRR7967849	127	2014	Human	blood culture	Australia
SRR7967918	127	2014	Human	blood culture	Australia
SRR14629640	127	2015	Companion Animal	Canine	Australia
SRR14629822	127	2015	Companion Animal	Canine	Australia
SRR14629823	127	2015	Companion Animal	Canine	Australia
SRR14629829	127	2015	Companion Animal	Canine	Australia
SRR7967904	127	2015	Human	blood culture	Australia
SRR9734865	127	2015	Human		Australia
SRR14629613	127	2016	Companion Animal	Canine	Australia
SRR14629772	127	2016	Companion Animal	Canine	Australia
SRR14629791	127	2016	Companion Animal	Canine	Australia
SRR10126775	127	2017	Human		Australia
SRR10126811	127	2017	Human		Australia
SRR10127045	127	2017	Human		Australia
SRR14629597	127	2017	Companion Animal	Canine	Australia
SRR14629602	127	2017	Companion Animal	Canine	Australia
SRR7828688	127	2017	Human	blood; Age: 77; male; Blood	Australia
SRR11094157	127	2018	Human	urine	Australia
SRR11341635	127	2019	Wild Animal	Chroicocephalus novaehollandiae	Australia
ERR161268	131	2008	Human	urine	Australia
SRR7469899	131	2010	Poultry	Gallus gallus domesticuss	Australia
SRR11341591	131	2019	Environment	Columba livia	Australia
SRR5936479	131	2015	Human	blood	Australia
SRR5936491	131	2015	Human	blood	Australia
SRR11341638	131	2019	Environment	Columba livia	Australia
SRR7724679	131	2017	Environment	Chroicocephalus	Australia
SRR10126846	131	2017	Human		Australia

## Sheet: D) Gene screening
name	IncF_RST	card_AAC(3)-IId	card_AAC(3)-IIe	card_aadA2	card_aadA5	card_acrB	card_acrD	card_acrE	card_acrF	card_acrS	card_ANT(3'')-IIa	card_APH(3'')-Ib	card_APH(3')-Ia	card_APH(3')-IIa	card_APH(6)-Ic	card_APH(6)-Id	card_bacA	card_baeR	card_baeS	card_CARB-3	card_catB3	card_cmlA1	card_cmlA5	card_cpxA	card_CRP	card_CTX-M-14	card_CTX-M-15	card_CTX-M-55	card_dfrA1	card_dfrA12	card_dfrA14	card_dfrA15	card_dfrA16	card_dfrA17	card_dfrA19	card_dfrA5	card_dfrA7	card_dfrB4	card_emrA	card_emrB	card_emrK	card_emrR	card_emrY	card_eptA	card_Escherichia_coli_acrA	card_Escherichia_coli_ampC	card_Escherichia_coli_ampC1_beta-lactamase	card_Escherichia_coli_ampH	card_Escherichia_coli_emrE
OBH1	F2:A-:B52	0	0	0	0	1	1	1	1	1	0	1	0	0	0	0	1	1	0	0	0	0	0	1	1	0	0	0	0	0	0	0	0	0	0	0	0	0	1	1	1	1	1	1	1	1	0	1	1
OBH10	F51:A-:B-	0	0	0	0	1	1	1	1	1	0	0	0	0	0	0	1	1	1	0	0	0	0	1	1	0	0	0	0	0	0	0	0	0	0	0	0	0	1	1	1	1	1	1	1	1	0	1	1
OBH100	F4:A-:B52	0	0	0	0	1	1	1	1	1	0	0	0	0	0	0	1	1	1	0	0	0	0	1	1	0	0	0	0	0	0	0	0	0	0	0	0	0	1	1	1	1	1	1	1	1	0	1	1
OBH101	F51:A-:B10	0	0	0	0	1	1	1	1	1	0	0	0	0	0	0	1	1	1	0	0	0	0	1	1	0	0	0	0	0	0	0	0	0	0	0	1	0	1	1	1	1	1	1	1	1	0	1	1
OBH102	F-:A-:B-	0	0	0	0	1	1	1	1	1	0	0	0	0	0	0	1	1	1	0	0	0	0	1	1	0	0	0	0	0	0	0	0	0	0	0	0	0	1	1	1	1	1	1	1	1	1	1	1
OBH103	F29:A-:B10	0	0	0	0	1	1	1	1	1	0	0	0	0	0	0	1	1	1	0	0	0	0	1	1	0	0	0	0	0	0	0	0	0	0	0	0	0	1	1	1	1	1	1	1	1	0	1	1
OBH104	F2:A-:B-	0	0	1	0	1	1	1	1	1	0	1	0	0	0	1	1	1	1	0	0	0	0	1	1	0	0	0	0	0	0	0	0	0	0	0	0	0	1	1	1	1	1	1	1	1	0	1	1
OBH105	F29:A-:B10	0	0	0	0	1	1	1	1	1	0	0	0	0	0	0	1	1	1	0	0	0	0	1	1	0	0	0	0	0	0	0	0	0	0	0	0	0	1	1	1	1	1	1	1	1	1	1	0
OBH106	F-:A-:B-	0	0	0	0	1	1	1	1	1	0	0	0	0	0	0	1	1	1	0	0	0	0	1	1	0	0	0	0	0	0	0	0	0	0	0	0	0	1	1	1	1	1	1	1	1	0	1	1
OBH107	F-:A-:B-	0	0	0	0	1	1	1	1	1	0	0	0	0	0	0	1	1	1	0	0	0	0	1	1	0	0	0	0	0	0	0	0	0	0	0	0	0	1	1	1	1	1	1	1	1	1	1	1
OBH108	F29:A-:B10	0	0	0	0	1	1	1	1	1	0	0	0	0	0	0	1	1	1	0	0	0	0	1	1	0	0	0	0	0	0	0	0	0	0	0	0	0	1	1	1	1	1	1	1	1	0	1	1
OBH11	F-:A-:B-	0	0	0	0	1	1	1	1	1	0	0	0	0	0	0	1	1	1	0	0	0	0	1	1	0	0	0	0	0	0	0	0	0	0	0	0	0	1	1	1	1	1	1	1	1	0	1	1
OBH110	F24:A-:B1	0	0	0	0	1	1	1	1	1	0	0	0	0	0	0	1	1	1	0	0	0	0	1	1	0	0	0	0	0	0	0	0	0	0	0	0	0	1	1	1	1	1	1	1	1	0	1	1
OBH111	F29:A-:B10	0	0	0	0	1	1	1	1	1	0	0	0	0	0	0	1	1	1	0	0	0	0	1	1	0	0	0	0	0	0	0	0	0	0	0	0	0	1	1	1	1	1	1	1	1	1	1	1
OBH112	F29:A-:B10	0	0	0	0	1	1	1	1	1	0	1	0	0	0	0	1	1	1	0	0	0	0	1	1	0	0	0	0	0	0	0	0	0	0	0	0	0	1	1	1	1	1	1	1	1	0	1	1
OBH113	F-:A-:B-	0	0	0	0	1	1	1	1	1	0	0	0	0	0	0	1	1	1	0	0	0	0	1	1	0	0	0	0	0	0	0	0	0	0	0	0	0	1	1	1	1	1	1	1	1	0	1	1
OBH114	F-:A-:B-	0	0	0	0	1	1	0	1	1	0	0	0	0	0	0	1	1	1	0	0	0	0	1	1	0	0	0	0	0	0	0	0	0	0	0	0	0	1	1	1	1	1	1	1	1	1	1	1
OBH115	F29:A-:B10	0	0	0	0	1	1	1	1	1	0	1	0	0	0	1	1	1	1	0	0	0	0	1	1	0	0	0	0	0	0	0	0	0	0	0	0	0	1	1	1	1	1	1	1	1	1	1	0
OBH116	F1:A1:B23	0	0	0	0	1	1	1	1	1	0	0	0	0	0	0	1	1	1	0	0	0	0	1	1	0	0	0	1	0	0	0	0	0	0	0	0	0	1	1	1	1	1	1	1	1	0	1	1
OBH117	F-:A-:B-	0	0	0	0	1	1	1	1	1	0	0	0	0	0	0	1	1	1	0	0	0	0	1	1	0	0	0	0	0	0	0	0	0	0	0	0	0	1	1	1	1	1	1	1	1	0	1	1
OBH118	F-:A-:B23	0	0	0	0	1	1	1	1	1	0	0	0	0	0	1	1	1	1	0	0	0	0	1	1	0	0	0	0	0	1	0	0	0	0	0	0	0	1	1	1	1	1	1	1	1	1	1	0
OBH119	F2:A-:B1	0	0	0	0	1	1	1	1	1	0	1	0	0	0	1	1	1	1	0	0	0	0	1	1	0	0	0	0	0	0	0	0	0	0	1	0	0	1	1	1	1	1	1	1	1	1	1	0
OBH12	C4:A-:B1	0	0	1	0	1	1	1	1	1	0	0	0	0	0	0	1	1	1	0	0	1	0	1	1	0	0	0	0	1	0	0	0	0	0	0	0	0	1	1	1	1	1	1	1	1	0	1	1
OBH120	F29:A-:B10	0	0	0	0	1	1	1	1	1	0	0	0	0	0	0	1	1	1	0	0	0	0	1	1	0	0	0	0	0	0	0	0	0	0	0	0	0	1	1	1	1	1	1	1	1	0	1	1
OBH121	F-:A-:B-	0	0	0	0	1	1	1	1	1	0	0	0	0	0	0	1	1	1	0	0	0	0	1	1	0	0	0	0	0	0	0	0	0	0	0	0	0	1	1	1	1	1	1	1	1	0	1	1
OBH122	F2:A-:B1	0	0	0	0	1	1	1	1	1	0	1	0	0	0	1	1	1	1	0	0	0	0	1	1	0	0	0	0	0	0	0	0	0	0	1	0	0	1	1	1	1	1	1	1	1	1	1	0
OBH123	F48:A1:B49	1	0	0	1	1	1	1	1	1	0	1	0	0	0	1	1	1	1	0	1	0	0	1	1	0	1	0	0	0	0	0	0	1	0	0	0	0	1	1	1	1	1	1	1	1	0	1	1
OBH124	F-:A1:B23	0	0	0	0	1	1	1	1	1	0	0	0	0	0	0	1	1	1	0	0	0	0	1	1	0	0	0	0	0	0	0	0	0	0	0	0	0	1	1	1	1	1	1	1	1	0	1	1
OBH125	F-:A-:B-	0	0	0	0	1	1	1	1	1	0	0	0	0	0	0	1	1	1	0	0	0	0	1	1	0	0	0	0	0	0	0	0	0	0	0	0	0	1	1	1	1	1	1	1	1	1	1	0
OBH126	F29:A-:B10	0	0	0	0	1	1	1	1	1	0	1	0	0	0	0	1	1	1	0	0	0	0	1	1	0	0	0	0	0	0	0	0	0	0	0	0	0	1	1	1	1	1	1	1	1	0	1	1
OBH127	F18:A-:B52	0	0	0	0	1	1	1	1	1	0	0	0	0	0	0	1	1	1	0	0	0	0	1	1	0	0	0	0	0	0	0	0	0	0	0	0	0	1	1	1	1	1	1	1	1	0	1	1
OBH128	F-:A-:B-	0	0	0	0	1	1	1	1	1	0	0	0	0	0	0	1	1	1	0	0	0	0	1	1	0	0	0	0	0	0	0	0	0	0	0	0	0	1	1	1	1	1	1	1	1	1	1	1
OBH129	F-:A-:B-	0	0	0	0	1	1	1	1	1	0	0	0	0	0	0	1	1	1	0	0	0	0	1	1	0	0	0	0	0	0	0	0	0	0	0	0	0	1	1	1	1	1	1	1	1	0	1	1
OBH130	F51:A-:B10	0	0	0	0	1	1	1	1	1	0	0	0	0	0	0	1	1	1	0	0	0	0	1	1	0	0	0	0	0	0	0	0	0	0	0	0	0	1	1	1	1	1	1	1	1	0	1	1
OBH131	F98:A-:B65	0	0	1	0	1	1	1	1	1	0	1	0	0	0	1	1	1	1	0	0	0	0	1	1	0	0	0	0	0	0	0	0	0	1	0	0	0	1	1	1	1	1	1	1	1	1	1	1
OBH133	F52:A-:B24	0	0	0	0	1	1	1	1	1	0	0	0	0	0	0	1	1	1	0	0	0	0	1	1	0	0	0	0	0	0	0	0	0	0	0	1	0	1	1	1	1	1	1	1	1	0	1	1
OBH134	F-:A-:B-	0	0	0	0	1	1	1	1	1	0	0	0	0	0	0	1	1	1	0	0	0	0	1	1	0	0	0	0	0	0	0	0	0	0	0	0	0	1	1	1	1	1	1	1	1	0	1	0
OBH135	F-:A-:B-	0	0	0	0	1	1	1	1	1	0	0	0	0	0	0	1	1	1	0	0	0	0	1	1	0	0	0	0	0	0	0	0	0	0	0	0	0	1	1	1	1	1	1	1	1	0	1	1
OBH136	F29:A-:B10	0	0	0	0	1	1	1	1	1	0	0	0	0	0	0	1	1	1	0	0	0	0	1	1	0	0	0	0	0	0	0	0	0	0	0	0	0	1	1	1	1	1	1	1	1	0	1	1
OBH137	F29:A-:B1	0	0	0	0	1	1	1	1	1	0	1	0	0	0	0	1	1	1	0	0	0	0	1	1	0	0	0	0	0	0	0	0	0	0	0	0	0	1	1	1	1	1	1	1	1	0	1	1
OBH138	F2:A1:B-	0	0	0	1	1	1	1	1	1	0	0	0	0	0	0	1	1	1	0	0	0	0	1	1	0	1	0	0	0	0	0	0	1	0	0	0	0	1	1	1	1	1	1	1	1	0	1	1
OBH139	F96:A-:B-	0	0	0	0	1	1	1	1	1	0	0	0	0	0	0	1	1	1	0	0	0	0	1	1	0	0	0	0	0	0	0	0	0	0	0	0	0	1	1	1	1	1	1	1	1	0	1	0
OBH14	F-:A-:B-	0	0	0	0	1	1	1	1	1	0	0	0	0	0	0	1	1	1	0	0	0	0	1	1	0	0	0	0	0	0	0	0	0	0	0	0	0	1	1	1	1	1	1	1	1	0	1	1
OBH140	K7:A-:B-	0	0	0	0	1	1	1	1	1	0	1	0	0	0	1	1	1	1	0	0	0	0	1	1	0	1	0	0	0	1	0	0	0	0	0	0	0	1	1	0	1	0	1	1	1	0	1	0
OBH141	F29:A-:B10	0	0	0	0	1	1	1	1	1	0	0	0	0	0	0	1	1	1	0	0	0	0	1	1	0	0	0	0	0	0	0	0	0	0	0	0	0	1	1	1	1	1	1	1	1	0	1	1
OBH142	F29:A-:B10	0	0	0	0	1	1	1	1	1	0	0	0	0	0	0	1	1	1	0	0	0	0	1	1	0	0	0	0	0	0	0	0	0	0	0	0	0	1	1	1	1	1	1	1	1	0	1	1
OBH143	F29:A-:B10	0	0	0	0	1	1	1	1	1	0	0	0	0	0	0	1	1	1	0	0	0	0	1	1	0	0	0	0	0	0	0	0	0	0	0	0	0	1	1	1	1	1	1	1	1	0	1	1
OBH144	F89:A-:B62	0	0	0	0	1	1	1	1	1	0	0	0	0	0	0	1	1	1	0	0	0	0	1	1	0	0	0	0	0	0	0	0	0	0	0	0	0	1	1	1	1	1	1	1	1	0	1	1
OBH145	F-:A-:B-	0	0	0	0	1	1	1	1	1	0	0	0	0	0	0	1	1	1	0	0	0	0	1	1	0	0	0	0	0	0	0	0	0	0	0	0	0	1	1	1	1	1	1	1	1	1	1	1
OBH146	F-:A-:B-	0	0	0	0	1	1	1	1	1	0	0	0	0	0	0	1	1	1	0	0	0	0	1	1	0	0	0	0	0	0	0	0	0	0	0	0	0	1	1	1	1	1	1	1	1	0	1	1
OBH148	F-:A-:B-	0	0	0	0	1	1	1	1	1	0	0	0	0	0	0	1	1	1	0	0	0	0	1	1	0	0	0	0	0	0	0	0	0	0	0	0	0	1	1	1	1	1	1	1	1	1	1	1
OBH149	F2:A1:B32	0	1	1	1	1	1	1	1	1	0	0	0	0	0	0	1	1	1	1	0	1	0	1	1	0	0	0	0	0	0	0	1	1	0	0	0	0	1	1	1	1	1	1	1	1	1	1	1
OBH15	F-:A-:B-	0	0	0	0	1	1	1	1	1	0	0	0	0	0	0	1	1	1	0	0	0	0	1	1	0	0	0	0	0	0	0	0	0	0	0	0	0	1	1	1	1	1	1	1	1	1	1	0
OBH150	F64:A-:B62	0	0	0	0	1	1	1	1	1	0	0	0	0	0	0	1	1	1	0	0	0	0	1	1	0	0	0	0	0	0	0	0	0	0	0	0	0	1	1	1	1	1	1	1	1	0	1	1
OBH151	F51:A-:B10	0	0	0	0	1	1	1	1	1	0	1	0	0	0	0	1	1	1	0	0	0	0	1	1	0	0	0	0	0	0	0	0	0	0	0	0	0	1	1	1	1	1	1	1	1	0	1	1
OBH152	F-:A1:B1	0	0	0	0	1	1	1	1	1	0	0	0	0	0	0	1	1	1	0	0	0	0	1	1	0	0	0	0	0	0	0	0	0	0	0	0	1	1	1	1	1	1	1	1	1	0	1	1
OBH153	F51:A-:B10	0	0	0	0	1	1	1	1	1	1	0	0	0	0	0	1	1	1	0	0	0	0	1	1	0	0	0	0	0	0	0	0	0	0	0	0	0	1	1	1	1	1	1	1	1	0	1	1
OBH154	F24:A-:B1	0	0	0	0	1	1	1	1	1	0	1	0	0	0	1	1	1	1	0	0	0	0	1	1	0	0	0	0	0	0	0	0	0	0	0	0	0	1	1	1	1	1	1	1	1	1	1	1
OBH155	F51:A-:B10	0	0	0	0	1	1	1	1	1	0	0	0	0	0	0	1	1	1	0	0	0	0	1	1	0	0	0	0	0	0	0	0	0	0	0	0	0	1	1	1	1	1	1	1	1	0	1	1
OBH156	F2:A-:B1	0	0	0	0	1	1	1	1	1	0	1	0	0	0	1	1	1	1	0	0	0	0	1	1	0	0	0	0	0	0	0	0	0	0	0	0	0	1	1	1	1	1	1	1	1	1	1	0
OBH157	F-:A-:B-	0	0	0	0	1	1	1	1	1	0	0	0	0	0	0	1	1	1	0	0	0	0	1	1	0	0	0	0	0	0	0	0	0	0	0	0	0	1	1	1	1	1	1	1	1	1	1	1
OBH158	C4:A-:B1	0	0	1	0	1	1	1	1	1	0	0	0	0	0	0	1	1	1	0	0	1	0	1	1	0	0	0	0	1	0	0	0	0	0	0	0	0	1	1	1	1	1	1	1	1	0	1	1
OBH159	F95:A-:B64	0	1	0	1	1	1	1	1	1	0	0	0	0	0	0	1	1	1	0	0	0	0	1	1	0	0	0	0	0	0	0	0	1	0	0	0	0	1	1	1	1	1	1	1	1	1	1	0
OBH16	F24:A-:B-	0	0	0	0	1	1	1	1	1	0	0	0	1	1	0	1	1	1	0	0	0	0	1	1	0	0	0	0	0	0	0	0	0	0	0	0	0	1	1	1	1	1	1	1	1	0	1	1
OBH160	F29:A-:B10	0	0	0	1	1	1	1	1	1	0	0	0	0	0	0	1	1	1	0	0	0	0	1	1	0	0	0	0	0	0	0	0	1	0	0	0	0	1	1	1	1	1	1	1	1	0	1	1
OBH161	F1:A2:B20	1	0	0	1	1	1	1	1	1	0	1	0	0	0	1	1	1	1	0	0	0	0	1	1	0	0	0	0	0	0	0	0	1	0	0	0	0	1	1	1	1	1	1	1	1	1	1	0
OBH162	F-:A-:B-	0	0	0	0	1	1	1	1	1	0	0	0	0	0	0	1	1	1	0	0	0	0	1	1	0	0	0	0	0	0	0	0	0	0	0	0	0	1	1	1	1	1	1	1	1	0	1	1
OBH163	F34:A6:B-	0	0	0	0	1	1	1	1	1	0	0	0	0	0	0	1	1	1	0	0	0	0	1	1	0	0	0	0	0	0	0	0	0	0	0	0	0	1	1	1	1	1	1	1	1	1	1	0
OBH164	F29:A-:B10	0	0	0	0	1	1	1	1	1	0	0	0	0	0	0	1	1	1	0	0	0	0	1	1	0	0	0	0	0	0	0	0	0	0	0	0	0	1	1	1	1	1	1	1	1	0	1	1
OBH165	F51:A-:B10	0	0	0	0	1	1	1	1	1	0	0	0	0	0	0	1	1	1	0	0	0	0	1	1	0	0	0	0	0	0	0	0	0	0	0	0	0	1	1	1	1	1	1	1	1	0	1	1
OBH166	F-:A-:B-	0	0	0	0	1	1	1	1	1	0	0	0	0	0	0	1	1	1	0	0	0	0	1	1	0	0	0	0	0	0	0	0	0	0	0	0	0	1	1	1	1	1	1	1	1	0	1	1
OBH167	F-:A-:B-	0	0	0	0	1	1	1	1	1	0	0	0	0	0	0	1	1	1	0	0	0	0	1	1	0	0	0	0	0	0	0	0	0	0	0	0	0	1	1	1	1	1	1	1	1	1	1	1
OBH169	F29:A-:B10	0	0	0	0	1	1	1	1	1	0	0	0	0	0	0	1	1	1	0	0	0	0	1	1	0	0	0	0	0	0	0	0	0	0	0	0	0	1	1	1	1	1	1	1	1	0	1	1
OBH17	C4:A-:B1	0	0	0	0	1	1	1	1	1	0	0	0	0	0	0	1	1	1	0	0	0	0	1	1	0	0	0	0	0	0	0	0	0	0	0	0	0	1	1	1	1	1	1	1	1	1	1	1
OBH170	F2:A2:B20	0	0	0	1	1	1	1	1	1	0	1	0	0	0	1	1	1	1	0	0	0	0	1	1	1	0	0	0	0	0	0	0	1	0	0	0	0	1	1	1	1	1	1	1	1	0	1	1
OBH171	F51:A-:B10	0	0	0	0	1	1	1	1	1	0	0	0	0	0	0	1	1	1	0	0	0	0	1	1	0	0	0	0	0	0	0	0	0	0	0	0	0	1	1	1	1	1	1	1	1	0	1	1
OBH172	F-:A-:B-	0	0	0	0	1	1	1	1	1	0	0	0	0	0	0	1	1	1	0	0	0	0	1	1	0	0	0	0	0	0	0	0	0	0	0	0	0	1	1	1	1	1	1	1	1	0	1	1
OBH173	F29:A-:B10	0	0	0	0	1	1	1	1	1	0	0	0	0	0	0	1	1	1	0	0	0	0	1	1	0	0	0	0	0	0	0	0	0	0	0	0	0	1	1	1	1	1	1	1	1	0	1	1
OBH174	F-:A-:B-	0	0	0	0	1	1	1	1	1	0	0	0	0	0	0	1	1	1	0	0	0	0	1	1	0	0	0	0	0	0	0	0	0	0	0	0	0	1	1	1	1	1	1	1	1	0	1	1
OBH175	F29:A-:B10	0	0	0	0	1	1	1	1	1	0	0	0	0	0	0	1	1	1	0	0	0	0	1	1	0	0	0	0	0	0	0	0	0	0	0	0	0	1	1	1	1	1	1	1	1	0	1	1
OBH176	F-:A-:B-	0	0	0	0	1	1	1	1	1	0	0	0	0	0	0	1	1	1	0	0	0	0	1	1	0	0	0	0	0	0	0	0	0	0	0	0	0	1	1	1	1	1	1	1	1	0	1	1
OBH177	F2:A-:B-	0	0	0	0	1	1	1	1	1	0	0	0	0	0	0	1	1	1	0	0	0	0	1	1	0	0	0	0	0	0	0	0	0	0	0	0	0	1	1	1	1	1	1	1	1	0	1	1
OBH178	F-:A-:B-	0	0	0	0	1	1	1	1	1	0	0	0	0	0	0	1	1	1	0	0	0	0	1	1	0	0	0	0	0	0	0	0	0	0	0	0	0	1	1	1	1	1	1	1	1	0	1	1
OBH179	F2:A1:B1	0	0	0	1	1	1	1	1	1	0	0	0	0	0	0	1	1	1	0	0	0	0	1	1	0	0	0	0	0	0	0	0	1	0	0	0	0	1	1	1	1	1	1	1	1	0	1	1
OBH18	F-:A-:B-	0	0	0	0	1	1	1	1	1	0	0	0	0	0	0	1	1	1	0	0	0	0	1	1	0	0	0	0	0	0	0	0	0	0	0	0	0	1	1	1	1	1	1	1	1	0	1	1
OBH180	F1:A2:B20	0	0	0	1	1	1	1	1	1	0	1	0	0	0	1	1	1	1	0	0	0	0	1	1	0	0	0	0	0	0	0	0	1	0	0	0	0	1	1	1	1	1	1	1	1	0	1	1
OBH181	F64:A-:B-	0	0	0	0	1	1	1	1	1	0	0	0	0	0	0	1	1	1	0	0	0	0	1	1	0	0	0	0	0	0	0	0	0	0	0	0	0	1	1	1	1	1	1	1	1	0	1	1
OBH182	F-:A-:B-	0	0	0	0	1	1	1	1	1	0	0	0	0	0	0	1	1	1	0	0	0	0	1	1	0	0	0	0	0	0	0	0	0	0	0	0	0	1	1	1	1	1	1	1	1	0	1	1
OBH183	F29:A-:B10	0	0	0	0	1	1	1	1	1	0	0	0	0	0	0	1	1	1	0	0	0	0	1	1	0	0	0	0	0	0	0	0	0	0	0	0	0	1	1	1	1	1	1	1	1	0	1	1
OBH184	F24:A-:B1	0	0	0	0	1	1	1	1	1	0	0	0	0	0	0	1	1	1	0	0	0	0	1	1	0	0	0	0	0	0	0	0	0	0	0	0	0	1	1	1	1	1	1	1	1	0	1	1
OBH185	F-:A-:B-	0	0	0	0	1	1	1	1	1	0	0	0	0	0	0	1	1	1	0	0	0	0	1	1	0	0	0	0	0	0	0	0	0	0	0	0	0	1	1	1	1	1	1	1	1	1	1	1
OBH186	F2:A-:B1	0	0	0	0	1	1	1	1	1	0	1	1	0	0	1	1	1	1	0	0	0	0	1	1	0	0	0	0	0	0	0	0	0	0	1	0	0	1	1	1	1	1	1	1	1	1	1	0
OBH187	F2:A-:B10	0	0	0	0	1	1	1	1	1	0	0	0	0	0	0	1	1	1	0	0	0	0	1	1	0	0	0	0	0	0	0	0	0	0	0	0	0	1	1	1	1	1	1	1	1	0	1	1
OBH188	F2:A-:B1	0	0	0	0	1	1	1	1	1	0	0	0	0	0	0	1	1	1	0	0	0	0	1	1	0	0	1	0	0	0	0	0	0	0	1	0	0	1	1	1	1	1	1	1	1	0	1	1
OBH189	F29:A-:B10	0	0	0	0	1	1	1	1	1	0	1	0	0	0	1	1	1	1	0	0	0	0	1	1	0	0	0	0	0	0	0	0	0	0	0	1	0	1	1	1	1	1	1	1	1	0	1	1
OBH19	F2:A-:B10	0	0	0	0	1	1	1	1	1	0	1	0	0	0	0	1	1	1	0	0	0	0	1	1	0	0	0	0	0	0	0	0	0	0	0	0	0	1	1	1	1	1	1	1	1	0	1	1
OBH190	F-:A-:B-	0	0	0	0	1	1	1	1	1	0	0	0	0	0	0	1	1	1	0	0	0	0	1	1	0	0	0	0	0	0	0	0	0	0	0	0	0	1	1	1	1	1	1	1	1	1	1	1
OBH191	F-:A-:B-	0	0	0	0	1	1	1	1	1	0	0	0	0	0	0	1	1	1	0	0	0	0	1	1	0	0	0	0	0	0	0	0	0	0	0	0	0	1	1	1	1	1	1	1	1	0	1	1
OBH193	F29:A-:B10	0	0	0	0	1	1	1	1	1	0	0	0	0	0	0	1	1	1	0	0	0	0	1	1	0	0	0	0	0	0	0	0	0	0	0	0	0	1	1	1	1	1	1	1	1	0	1	1
OBH194	F64:A-:B27	0	0	0	0	1	1	1	1	1	0	0	0	0	0	0	1	1	1	0	0	0	0	1	1	0	0	0	0	0	0	0	0	0	0	0	0	0	1	1	1	1	1	1	1	1	0	1	1
OBH195	F95:A-:B65	0	0	0	0	1	1	1	1	1	0	0	0	0	0	0	1	1	1	0	0	0	0	1	1	0	0	0	1	0	0	0	0	0	0	0	0	0	1	1	1	1	1	1	1	1	1	1	1
OBH196	F-:A-:B-	0	0	0	0	1	1	1	1	1	0	0	0	0	0	0	1	1	1	0	0	0	0	1	1	0	0	0	0	0	0	0	0	0	0	0	0	0	1	1	1	1	1	1	1	1	0	1	1
OBH197	F-:A-:B-	0	0	0	0	1	1	1	1	1	0	0	0	0	0	0	1	1	1	0	0	0	0	1	1	0	0	0	0	0	0	0	0	0	0	0	0	0	1	1	1	1	1	1	1	1	0	1	1
OBH198	F-:A-:B-	0	0	0	0	1	1	1	1	1	0	0	0	0	0	0	1	1	1	0	0	0	0	1	1	0	0	0	0	0	0	0	0	0	0	0	0	0	1	1	1	1	1	1	1	1	0	1	1
OBH199	F24:A-:B23	0	0	0	0	1	1	1	1	1	0	1	1	0	0	1	1	1	1	0	0	0	0	1	1	0	0	0	0	0	0	0	0	0	0	0	0	0	1	1	1	1	1	1	1	1	0	1	1
OBH2	F64:A-:B54	0	0	0	0	1	1	1	1	1	0	0	0	0	0	0	1	1	1	0	0	0	0	1	1	0	0	0	0	0	0	0	0	0	0	0	0	0	1	1	1	1	1	1	1	1	0	1	1
OBH20	F-:A-:B-	0	0	0	0	1	1	1	1	1	0	0	0	0	0	0	1	1	1	0	0	0	0	1	1	0	0	0	0	0	0	0	0	0	0	0	0	0	1	1	1	1	1	1	1	1	0	1	1
OBH200	F36:A1:B20	0	0	0	1	1	1	1	1	1	0	0	0	0	0	0	1	1	1	0	0	0	0	1	1	0	0	0	0	0	0	0	0	1	0	0	0	0	1	1	1	1	1	1	1	1	0	1	1
OBH201	F-:A6:B42	0	0	0	0	1	1	1	1	1	0	0	0	0	0	0	1	1	1	0	0	0	0	1	1	0	0	0	0	0	0	0	0	0	0	0	0	0	1	1	1	1	1	1	1	1	0	1	1
OBH202	F29:A-:B10	0	0	0	0	1	1	1	1	1	0	0	0	0	0	0	1	1	1	0	0	0	0	1	1	0	0	0	0	0	0	0	0	0	0	0	0	0	1	1	1	1	1	1	1	1	0	1	1
OBH203	F-:A-:B-	0	0	0	0	1	1	1	1	1	0	0	0	0	0	0	1	1	1	0	0	0	0	1	1	0	0	0	0	0	0	0	0	0	0	0	0	0	1	1	1	1	1	1	1	1	1	1	1
OBH204	F29:A-:B10	0	0	0	0	1	1	1	1	1	0	0	0	0	0	0	1	1	1	0	0	0	0	1	1	0	0	0	0	0	0	0	0	0	0	0	0	0	1	1	1	1	1	1	1	1	0	1	1
OBH205	F51:A-:B10	0	0	0	0	1	1	1	1	1	0	0	0	0	0	0	1	1	1	0	0	0	0	1	1	0	0	0	0	0	0	0	0	0	0	0	0	0	1	1	1	1	1	1	1	1	0	1	1
OBH206	F-:A-:B-	0	0	0	0	1	1	1	1	1	0	0	0	0	0	0	1	1	1	0	0	0	0	1	1	0	0	0	0	0	0	0	0	0	0	0	0	0	1	1	1	1	1	1	1	1	0	1	1
OBH207	F64:A-:B-	0	0	0	0	1	1	1	1	1	0	0	0	0	0	0	1	1	1	0	0	0	0	1	1	0	0	0	0	0	0	0	0	0	0	0	0	0	1	1	1	1	1	1	1	1	0	1	1
OBH208	F51:A-:B10	0	0	0	0	1	1	1	1	1	0	0	0	0	0	0	1	1	1	0	0	0	0	1	1	0	0	0	0	0	0	0	0	0	0	0	0	0	1	1	1	1	1	1	1	1	0	1	1
OBH209	F-:A-:B-	0	0	0	0	1	1	1	1	1	0	1	0	0	0	1	1	1	1	0	0	0	0	1	1	0	0	0	0	0	0	0	0	0	0	0	0	0	1	1	1	1	1	1	1	1	1	1	1
OBH210	F51:A-:B10	0	0	0	0	1	1	1	1	1	0	0	0	0	0	0	1	1	1	0	0	0	0	1	1	0	0	0	0	0	0	0	0	0	0	0	0	0	1	1	1	1	1	1	1	1	0	1	1
OBH211	F64:A-:B-	0	0	0	0	1	1	1	1	1	0	0	0	0	0	0	1	1	1	0	0	0	0	1	1	0	0	0	0	0	0	0	0	0	0	0	0	0	1	1	1	1	1	1	1	1	0	1	1
OBH212	F4:A-:B-	0	0	0	0	1	1	1	1	1	0	0	0	0	0	0	1	1	1	0	0	0	0	1	1	0	0	0	0	0	0	0	0	0	0	0	0	0	1	1	1	1	1	1	1	1	1	1	0
OBH213	F31:A4:B1	0	0	0	1	1	1	1	1	1	0	0	0	0	0	0	1	1	1	0	0	0	0	1	1	0	1	0	0	0	0	0	0	1	0	0	0	0	1	1	1	1	1	1	1	1	0	1	1
OBH214	F2:A1:B23	0	0	0	1	1	1	1	1	1	0	0	0	0	0	0	1	1	1	0	0	0	0	1	1	0	0	0	0	0	0	0	0	1	0	0	0	0	1	1	1	1	1	1	1	1	0	1	1
OBH215	F9:A-:B-	1	0	0	1	1	1	1	1	1	0	0	0	0	0	0	1	1	1	0	0	0	0	1	1	0	0	0	0	0	0	0	0	1	0	0	0	0	1	1	1	1	1	1	1	1	1	1	1
OBH216	F2:A1:B1	0	0	0	1	1	1	1	1	1	0	0	0	0	0	0	1	1	1	0	0	0	0	1	1	0	0	0	0	0	0	0	0	1	0	0	0	0	1	1	1	1	1	1	1	1	0	1	1
OBH217	F29:A-:B10	0	0	0	0	1	1	1	1	1	0	0	0	0	0	0	1	1	1	0	0	0	0	1	1	0	0	0	0	0	0	0	0	0	0	0	0	0	1	1	1	1	1	1	1	1	0	1	1
OBH218	F-:A-:B-	0	0	0	0	1	1	1	1	1	0	0	0	0	0	0	1	1	1	0	0	0	0	1	1	0	0	0	0	0	0	0	0	0	0	1	0	0	1	1	1	1	1	1	1	1	0	1	1
OBH22	F24:A-:B8	0	0	0	0	1	1	1	1	1	0	1	0	0	0	1	1	1	1	0	0	0	0	1	1	0	0	0	0	0	0	0	0	0	0	0	0	0	1	1	1	1	1	1	1	1	0	1	1
OBH220	F51:A-:B10	0	0	0	0	1	1	1	1	1	0	0	0	0	0	0	1	1	1	0	0	0	0	1	1	0	0	0	0	0	0	0	0	0	0	0	0	0	1	1	1	1	1	1	1	1	0	1	1
OBH221	F-:A-:B-	0	0	0	0	1	1	1	1	1	0	0	0	0	0	0	1	1	1	0	0	0	0	1	1	0	0	0	0	0	0	0	0	0	0	0	0	0	1	1	1	1	1	1	1	1	0	1	0
OBH222	C6:A-:B42	0	0	0	0	1	1	1	1	1	0	0	0	0	0	0	1	1	1	0	0	0	0	1	1	0	0	0	0	0	0	0	0	0	0	0	0	0	1	1	1	1	1	1	1	1	0	1	0
OBH223	F98:A-:B-	0	0	0	0	1	1	1	1	1	0	0	0	0	0	0	1	1	1	0	0	0	0	1	1	0	0	0	0	0	0	0	0	0	0	0	0	0	1	1	1	1	1	1	1	1	1	1	1
OBH224	F29:A-:B10	0	0	0	0	1	1	1	1	1	0	1	0	0	0	1	1	1	1	0	0	0	0	1	1	0	0	0	0	0	0	0	0	0	0	0	1	0	1	1	1	1	1	1	1	1	0	1	1
OBH225	F-:A-:B-	0	0	0	0	1	1	1	1	1	0	0	0	0	0	0	1	1	1	0	0	0	0	1	1	0	0	0	0	0	0	0	0	0	0	0	0	0	1	1	1	1	1	1	1	1	0	1	1
OBH226	F2:A1:B23	0	0	0	1	1	1	1	1	1	0	0	0	0	0	0	1	1	1	0	0	0	0	1	1	0	0	0	0	0	0	0	0	1	0	0	0	0	1	1	1	1	1	1	1	1	0	1	1
OBH227	F29:A-:B10	0	0	0	0	1	1	1	1	1	0	0	0	0	0	0	1	1	1	0	0	0	0	1	1	0	0	0	0	0	0	0	0	0	0	0	0	0	1	1	1	1	1	1	1	1	1	1	0
OBH228	F-:A-:B-	0	0	0	0	1	1	1	1	1	0	0	0	0	0	0	1	1	1	0	0	0	0	1	1	0	0	0	0	0	0	0	0	0	0	0	0	0	1	1	1	1	1	1	1	1	0	1	1
OBH229	F-:A-:B-	0	0	0	0	1	1	1	1	1	0	0	0	0	0	0	1	1	1	0	0	0	0	1	1	0	0	0	0	0	0	0	0	0	0	0	0	0	1	1	1	1	1	1	1	1	0	1	1
OBH23	F2:A-:B1	0	0	0	0	1	1	1	1	1	0	1	0	0	0	1	1	1	1	0	0	0	0	1	1	0	0	0	0	0	0	0	0	0	0	1	0	0	1	1	1	1	1	1	1	1	1	1	1
OBH230	F29:A-:B10	0	0	0	0	1	1	1	1	1	0	0	0	0	0	0	1	1	1	0	0	0	0	1	1	0	0	0	0	0	0	0	0	0	0	0	0	0	1	1	1	1	1	1	1	1	0	1	1
OBH231	F-:A-:B-	0	0	0	0	1	1	1	1	1	0	0	0	0	0	0	1	1	1	0	0	0	0	1	1	0	0	0	0	0	0	0	0	0	0	0	0	0	1	1	0	1	0	1	1	1	0	1	0
OBH232	F29:A-:B-	0	0	0	0	1	1	1	1	1	0	1	0	0	0	1	1	1	1	0	0	0	0	1	1	0	0	0	1	0	0	0	0	0	0	0	0	0	1	1	1	1	1	1	1	1	0	1	1
OBH233	F4:A-:B52	0	0	0	0	1	1	1	1	1	0	0	0	0	0	0	1	1	1	0	0	0	0	1	1	0	0	0	0	0	0	0	0	0	0	0	0	0	1	1	1	1	1	1	1	1	0	1	1
OBH234	F1:A2:B20	0	0	0	0	1	1	1	1	1	0	0	0	0	0	0	1	1	1	0	0	0	0	1	1	0	0	0	0	0	0	0	0	0	0	0	0	0	1	1	1	1	1	1	1	1	0	1	1
OBH235	F29:A-:B10	0	0	0	0	1	1	1	1	1	0	0	0	0	0	0	1	1	1	0	0	0	0	1	1	0	0	0	0	0	0	0	0	0	0	0	0	0	1	1	1	1	1	1	1	1	0	1	1
OBH236	C4:A-:B-	0	0	0	0	1	1	1	1	1	0	0	0	0	0	0	1	1	1	0	0	0	0	1	1	0	0	0	0	0	0	0	0	0	0	0	0	0	1	1	1	1	1	1	1	1	0	1	1
OBH237	F98:A-:B65	0	0	0	0	1	1	1	1	1	0	0	0	0	0	0	1	1	1	0	0	0	0	1	1	0	0	0	0	0	0	0	0	0	0	0	0	0	1	1	1	1	1	1	1	1	1	1	1
OBH238	F-:A-:B-	0	0	0	0	1	1	1	1	1	0	0	0	0	0	0	1	1	1	0	0	0	0	1	1	0	0	0	0	0	0	0	0	0	0	0	0	0	1	1	1	1	1	1	1	1	1	1	0
OBH239	F2:A-:B10	0	0	0	0	1	1	1	1	1	0	0	0	0	0	0	1	1	1	0	0	0	0	1	1	0	0	0	0	0	0	0	0	0	0	0	0	0	1	1	1	1	1	1	1	1	0	1	1
OBH24	F2:A-:B-	0	0	0	0	1	1	1	0	1	0	0	0	0	0	0	1	1	1	0	0	0	0	1	1	0	0	0	0	0	0	0	0	0	0	0	0	0	1	1	1	1	1	1	1	1	1	1	0
OBH240	F51:A-:B10	0	0	0	0	1	1	1	1	1	0	0	0	0	0	0	1	1	1	0	0	0	0	1	1	0	0	0	0	0	0	0	0	0	0	0	0	0	1	1	1	1	1	1	1	1	0	1	1
OBH241	F2:A-:B-	0	0	0	0	1	1	1	1	1	0	0	0	0	0	0	1	1	1	0	0	0	0	1	1	0	0	0	0	0	0	0	0	0	0	0	0	0	1	1	1	1	1	1	1	1	0	1	1
OBH242	F24:A-:B1	0	0	0	0	1	1	1	1	1	0	0	0	0	0	0	1	1	1	0	0	0	0	1	1	0	0	0	0	0	0	0	0	0	0	0	0	0	1	1	1	1	1	1	1	1	1	1	1
OBH243	F2:A-:B-	0	0	1	0	1	1	1	1	1	0	1	0	0	0	1	1	1	1	0	0	0	0	1	1	0	0	0	0	0	0	0	0	0	0	0	0	0	1	1	1	1	1	1	1	1	0	1	1
OBH244	F2:A-:B-	0	0	1	0	1	1	1	1	1	0	1	0	0	0	1	1	1	1	0	0	0	0	1	1	0	0	0	0	0	0	0	0	0	0	0	0	0	1	1	1	1	1	1	1	1	0	1	1
OBH245	F-:A-:B23	0	0	0	0	1	1	1	1	1	0	0	0	0	0	1	1	1	1	0	0	0	0	1	1	0	0	0	0	0	1	0	0	0	0	0	0	0	1	1	1	1	1	1	1	1	1	1	0
OBH246	F-:A-:B-	0	0	0	0	1	1	1	1	1	0	0	0	0	0	0	1	1	1	0	0	0	0	1	1	0	0	0	0	0	0	0	0	0	0	0	0	0	1	1	1	1	1	1	1	1	0	1	1
OBH247	F51:A-:B10	0	0	0	0	1	1	1	1	1	0	0	0	0	0	0	1	1	1	0	0	0	0	1	1	0	0	0	0	0	0	0	0	0	0	0	0	0	1	1	1	1	1	1	1	1	0	1	1
OBH248	F29:A-:B10	0	0	0	0	1	1	1	1	1	0	0	0	0	0	0	1	1	1	0	0	0	0	1	1	0	0	0	0	0	0	0	0	0	0	0	0	0	1	1	1	1	1	1	1	1	0	1	1
OBH249	F95:A-:B-	0	0	0	0	1	1	1	1	1	0	0	0	0	0	0	1	1	1	0	0	0	0	1	1	0	0	0	0	0	0	0	0	0	0	0	0	0	1	1	1	1	1	1	1	1	0	1	1
OBH25	F2:A-:B1	0	0	0	0	1	1	1	1	1	0	1	0	0	0	1	1	1	1	0	0	0	0	1	1	0	0	0	0	0	0	0	0	0	0	1	0	0	1	1	1	1	1	1	1	1	1	1	1
OBH250	F2:A-:B-	0	0	0	0	1	1	1	1	1	0	0	0	0	0	0	1	1	1	0	0	0	0	1	1	0	0	0	0	0	0	0	0	0	0	0	0	0	1	1	1	1	1	1	1	1	0	1	1
OBH251	F24:A-:B1	0	0	0	0	1	1	1	1	1	0	0	0	0	0	0	1	1	1	0	0	0	0	1	1	0	0	0	0	0	0	0	0	0	0	0	0	0	1	1	1	1	1	1	1	1	0	1	1
OBH252	F112:A6:B16	0	0	0	0	1	1	1	1	1	0	0	0	0	0	0	1	1	1	0	0	0	0	1	1	0	0	0	0	0	0	0	0	0	0	0	0	0	1	1	1	1	1	1	1	1	0	1	1
OBH253	F-:A-:B-	0	0	0	0	1	1	1	1	1	0	0	0	0	0	0	1	1	1	0	0	0	0	1	1	0	0	0	0	0	0	0	0	0	0	0	0	0	1	1	1	1	1	1	1	1	0	1	1
OBH254	F-:A-:B-	0	0	0	0	1	1	1	1	1	0	0	0	0	0	0	1	1	1	0	0	0	0	1	1	0	0	0	0	0	0	0	0	0	0	0	0	0	1	1	1	1	1	1	1	1	1	1	0
OBH255	F2:A-:B1	0	0	0	0	1	1	1	1	1	0	0	0	0	0	0	1	1	1	0	0	0	0	1	1	0	0	0	0	0	0	0	0	0	0	0	0	0	1	1	1	1	1	1	1	1	1	1	1
OBH256	F-:A-:B-	0	0	0	0	1	1	1	1	1	0	0	0	0	0	0	1	1	1	0	0	0	0	1	1	0	0	0	0	0	0	0	0	0	0	0	0	0	1	1	1	1	1	1	1	1	1	1	1
OBH258	F1:A2:B20	0	0	0	0	1	1	1	1	1	0	1	0	0	0	1	1	1	1	0	0	0	0	1	1	0	0	0	0	0	0	0	0	0	0	0	0	0	1	1	1	1	1	1	1	1	0	1	1
OBH259	F-:A-:B-	0	0	0	0	1	1	1	1	1	0	1	0	0	0	0	1	1	1	0	0	0	0	1	1	0	0	0	0	0	0	0	0	0	0	0	0	0	1	1	1	1	1	1	1	1	0	1	1
OBH26	F29:A-:B10	0	0	0	0	1	1	1	1	1	0	0	0	0	0	0	1	1	1	0	0	0	0	1	1	0	0	0	0	0	0	0	0	0	0	0	0	0	1	1	1	1	1	1	1	1	0	1	1
OBH260	F2:A-:B-	0	0	0	0	1	1	1	1	1	0	0	0	0	0	0	1	1	1	0	0	0	0	1	1	0	0	0	0	0	0	0	0	0	0	0	0	0	1	1	1	1	1	1	1	1	0	1	1
OBH261	F-:A-:B-	0	0	0	0	1	1	1	1	1	0	0	0	0	0	0	1	1	1	0	0	0	0	1	1	0	0	0	0	0	0	0	0	0	0	0	0	0	1	1	1	1	1	1	1	1	0	1	0
OBH262	F2:A-:B10	0	0	0	0	1	1	1	1	1	0	0	0	0	0	0	1	1	1	0	0	0	0	1	1	0	0	0	0	0	0	0	0	0	0	0	0	0	1	1	1	1	1	1	1	1	0	1	1
OBH263	F1:A1:B16	0	1	0	1	1	1	1	1	1	0	1	0	0	0	1	1	1	1	0	0	0	0	1	1	0	1	0	0	0	0	0	0	1	0	0	0	0	1	1	1	1	1	1	1	1	1	1	1
OBH264	F-:A-:B-	0	0	0	0	1	1	1	1	1	0	0	0	0	0	0	1	1	1	0	0	0	0	1	1	0	0	0	0	0	0	0	0	0	0	0	0	0	1	1	1	1	1	1	1	1	0	1	1
OBH265	F-:A-:B-	0	0	0	0	1	1	1	1	1	0	0	0	0	0	0	1	1	1	0	0	0	0	1	1	0	0	0	0	0	0	0	0	0	0	0	0	0	1	1	1	1	1	1	1	1	0	1	1
OBH266	F29:A-:B10	0	0	0	0	1	1	1	1	1	0	0	0	0	0	0	1	1	1	0	0	0	0	1	1	0	0	0	0	0	0	0	0	0	0	0	0	0	1	1	1	1	1	1	1	1	0	1	1
OBH267	F29:A-:B10	0	0	0	0	1	1	1	1	1	0	0	0	0	0	0	1	1	1	0	0	0	0	1	1	0	0	0	0	0	0	0	0	0	0	0	0	0	1	1	1	1	1	1	1	1	1	1	1
OBH268	F29:A-:B10	0	0	0	0	1	1	1	1	1	0	0	0	0	0	0	1	1	1	0	0	0	0	1	1	0	0	0	0	0	0	0	0	0	0	0	0	0	1	1	1	1	1	1	1	1	0	1	1
OBH269	F29:A-:B10	0	0	0	0	1	1	1	1	1	0	1	0	0	0	0	1	1	1	0	0	0	0	1	1	0	0	0	0	0	0	0	0	0	0	0	0	0	1	1	1	1	1	1	1	1	0	1	1
OBH27	F-:A2:B20	1	0	0	1	1	1	1	1	1	0	1	0	0	0	1	1	1	1	0	0	0	0	1	1	0	1	0	0	0	0	0	0	1	0	0	0	0	1	1	1	1	1	1	1	1	0	1	1
OBH270	F-:A-:B-	0	0	0	0	1	1	1	1	1	0	0	0	0	0	0	1	1	1	0	0	0	0	1	1	0	0	0	0	0	0	0	0	0	0	0	0	0	1	1	1	1	1	1	1	1	0	1	1
OBH271	F-:A-:B-	0	0	0	0	1	1	1	1	1	0	0	0	0	0	0	1	1	1	0	0	0	0	1	1	0	0	0	0	0	0	0	0	0	0	0	0	0	1	1	1	1	1	1	1	1	0	1	0
OBH272	F2:A-:B10	0	0	0	0	1	1	1	1	1	0	0	0	0	0	0	1	1	1	0	0	0	0	1	1	0	0	0	0	0	0	0	0	0	0	0	0	0	1	1	1	1	1	1	1	1	0	1	1
OBH273	F24:A-:B73	0	0	0	0	1	1	1	1	1	0	0	0	0	0	0	1	1	1	0	0	0	0	1	1	0	0	0	0	0	0	0	0	0	0	0	0	1	1	1	1	1	1	1	1	1	1	1	1
OBH274	F2:A-:B1	0	0	0	0	1	1	1	1	1	0	1	0	0	0	0	1	1	1	0	0	0	0	1	1	0	0	0	0	0	0	0	0	0	0	1	0	0	1	1	1	1	1	1	1	1	0	1	1
OBH275	F22:A1:B20	0	1	1	0	1	1	1	1	1	0	0	1	0	0	0	1	1	1	0	0	0	0	1	1	0	1	0	0	1	0	0	0	0	0	0	0	0	1	1	1	1	1	1	1	1	0	1	1
OBH276	F51:A1:B10	0	0	0	0	1	1	1	1	1	0	0	0	0	0	0	1	1	1	0	0	0	0	1	1	0	0	0	0	0	0	0	0	0	0	0	0	0	1	1	1	1	1	1	1	1	0	1	1
OBH277	F51:A-:B10	0	0	0	0	1	1	1	1	1	0	0	0	0	0	0	1	1	1	0	0	0	0	1	1	0	0	0	0	0	0	0	0	0	0	0	0	0	1	1	1	1	1	1	1	1	0	1	1
OBH278	F-:A-:B-	0	0	0	0	1	1	1	1	1	0	0	0	0	0	0	1	1	1	0	0	0	0	1	1	0	0	0	0	0	0	0	0	0	0	0	0	0	1	1	1	1	1	1	1	1	0	1	1
OBH279	F-:A-:B-	0	0	0	0	1	1	1	1	1	0	0	0	0	0	0	1	1	1	0	0	0	0	1	1	0	0	0	0	0	0	0	0	0	0	0	0	0	1	1	1	1	1	1	1	1	0	1	1
OBH28	F24:A-:B1	0	0	0	0	1	1	1	1	1	0	1	0	0	0	1	1	1	1	0	0	0	0	1	1	0	0	0	0	0	0	0	0	0	0	1	0	0	1	1	1	1	1	1	1	1	1	1	0
OBH280	F4:A-:B52	0	0	0	0	1	1	1	1	1	0	0	0	0	0	0	1	1	1	0	0	0	0	1	1	0	0	0	0	0	0	0	0	0	0	0	0	0	1	1	1	1	1	1	1	1	0	1	1
OBH281	F51:A-:B10	0	0	0	0	1	1	1	1	1	0	0	0	0	0	0	1	1	1	0	0	0	0	1	1	0	0	0	0	0	0	0	0	0	0	0	0	0	1	1	1	1	1	1	1	1	0	1	1
OBH282	F-:A-:B1	0	0	0	0	1	1	1	1	1	0	0	0	0	0	0	1	1	1	0	0	0	0	1	1	0	0	0	0	0	0	0	0	0	0	0	0	0	1	1	1	1	1	1	1	1	0	1	1
OBH283	F-:A-:B10	0	0	0	0	1	1	1	1	1	0	0	0	0	0	0	1	1	1	0	0	0	0	1	1	0	1	0	0	0	0	0	0	0	0	0	0	0	0	0	1	0	1	1	1	1	0	1	1
OBH284	F29:A-:B10	0	0	0	0	1	1	1	1	1	0	0	0	0	0	0	1	1	1	0	0	0	0	1	1	0	0	0	0	0	0	0	0	0	0	0	0	0	1	1	1	1	1	1	1	1	0	1	1
OBH285	F29:A-:B10	0	0	0	0	1	1	1	1	1	0	1	0	0	0	0	1	1	1	0	0	0	0	1	1	0	0	0	0	0	0	0	0	0	0	0	0	0	1	1	1	1	1	1	1	1	1	1	0
OBH286	F-:A-:B-	0	0	0	0	1	1	1	1	1	0	0	0	0	0	0	1	1	1	0	0	0	0	1	1	0	0	0	0	0	0	0	0	0	0	0	0	0	1	1	1	1	1	1	1	1	0	1	1
OBH287	F-:A-:B-	0	0	0	0	1	1	1	1	1	0	0	0	0	0	0	1	1	1	0	0	0	0	1	1	0	0	0	0	0	0	0	0	0	0	0	0	0	1	1	1	1	1	1	1	1	1	1	1
OBH288	F-:A-:B-	0	0	0	0	1	1	1	1	1	0	0	0	0	0	0	1	1	1	0	0	0	0	1	1	0	0	0	0	0	0	0	0	0	0	0	0	0	1	1	1	1	1	1	1	1	0	1	1
OBH289	F-:A-:B-	0	0	0	0	1	1	1	1	1	0	0	0	0	0	0	1	1	1	0	0	0	0	1	1	0	0	0	0	0	0	0	0	0	0	0	0	0	1	1	1	1	1	1	1	1	0	1	1
OBH29	F-:A-:B-	0	0	0	0	1	1	1	1	1	0	0	0	0	0	0	1	1	1	0	0	0	0	1	1	0	0	0	0	0	0	0	0	0	0	0	0	0	1	1	1	1	1	1	1	1	0	1	1
OBH290	F-:A-:B-	0	0	0	0	1	1	1	1	1	0	1	0	0	0	0	1	1	1	0	0	0	0	1	1	0	0	0	0	0	0	0	0	0	0	0	0	0	1	1	1	1	1	1	1	1	0	1	1
OBH291	F2:A-:B52	0	0	0	0	1	1	1	1	1	0	1	0	0	0	0	1	1	1	0	0	0	0	1	1	0	0	0	0	0	0	0	0	0	0	0	0	0	1	1	1	1	1	1	1	1	0	1	1
OBH292	F51:A-:B10	0	0	0	0	1	1	1	1	1	0	0	0	0	0	0	1	1	1	0	0	0	0	1	1	0	0	0	0	0	0	0	0	0	0	0	0	0	1	1	1	1	1	1	1	1	0	1	1
OBH294	F24:A-:B1	0	0	0	0	1	1	1	1	1	0	0	0	0	0	0	1	1	1	0	0	0	0	1	1	0	0	0	0	0	0	0	0	0	0	0	0	0	1	1	1	1	1	1	1	1	0	1	1
OBH295	F-:A-:B1	0	0	0	0	1	1	1	1	1	0	0	0	0	0	0	1	1	1	0	0	0	0	1	1	0	0	0	0	0	0	0	0	0	0	0	0	0	1	1	1	1	1	1	1	1	0	1	1
OBH296	F-:A-:B-	0	0	0	0	1	1	1	1	1	0	0	0	0	0	0	1	1	1	0	0	0	0	1	1	0	0	0	0	0	0	0	0	0	0	0	0	0	1	1	1	1	1	1	1	1	1	1	0
OBH297	F2:A1:B1	0	0	0	1	1	1	1	1	1	0	0	0	0	0	0	1	1	1	0	0	0	0	1	1	0	0	0	0	0	0	0	0	1	0	0	0	0	1	1	1	1	1	1	1	1	0	1	1
OBH298	F-:A-:B-	0	0	0	0	1	1	1	1	1	0	0	0	0	0	0	1	1	1	0	0	0	0	1	1	0	0	0	0	0	0	0	0	0	0	0	0	0	1	1	1	1	1	1	1	1	0	1	1
OBH299	F1:A1:B1	0	0	1	0	1	1	1	1	1	0	0	0	0	0	0	1	1	1	0	0	0	0	1	1	0	0	0	0	1	0	0	0	0	0	0	0	0	1	1	1	1	1	1	1	1	0	1	1
OBH3	F29:A-:B10	0	0	0	0	1	1	1	1	1	0	0	0	0	0	0	1	1	1	0	0	0	0	1	1	0	0	0	0	0	0	0	0	0	0	0	0	0	1	1	1	1	1	1	1	1	0	1	1
OBH30	F51:A-:B10	0	0	0	0	1	1	1	1	1	0	0	0	0	0	0	1	1	1	0	0	0	0	1	1	0	0	0	0	0	0	0	0	0	0	0	0	0	1	1	1	1	1	1	1	1	0	1	1
OBH300	F51:A-:B10	0	0	0	0	1	1	1	1	1	0	0	0	0	0	0	1	1	1	0	0	0	0	1	1	0	0	0	0	0	0	0	0	0	0	0	0	0	1	1	1	1	1	1	1	1	0	1	1
OBH301	F95:A-:B65	0	0	0	0	1	1	1	1	1	0	0	0	0	0	0	1	1	1	0	0	0	0	1	1	0	0	0	1	0	0	0	0	0	0	0	0	0	1	1	1	1	1	1	1	1	1	1	1
OBH302	F51:A-:B10	0	0	0	0	1	1	1	1	1	0	0	0	0	0	0	1	1	1	0	0	0	0	1	1	0	0	0	0	0	0	0	0	0	0	0	0	0	1	1	1	1	1	1	1	1	0	1	0
OBH303	F-:A-:B-	0	0	0	0	1	1	1	1	1	0	0	0	0	0	0	1	1	1	0	0	0	0	1	1	0	0	0	0	0	0	0	0	0	0	0	0	0	1	1	1	1	1	1	1	1	0	1	1
OBH304	F24:A-:B1	0	0	0	0	1	1	1	1	1	0	1	1	0	0	1	1	1	1	0	0	0	0	1	1	0	0	0	0	0	0	0	0	0	0	1	0	0	1	1	1	1	1	1	1	1	1	1	1
OBH305	F29:A-:B10	0	0	0	0	1	1	1	1	1	0	0	0	0	0	0	1	1	1	0	0	0	0	1	1	0	0	0	0	0	0	0	0	0	0	0	0	0	1	1	1	1	1	1	1	1	0	1	1
OBH306	F29:A-:B-	0	0	0	0	1	1	1	1	1	0	1	0	0	0	1	1	1	1	0	0	0	0	1	1	0	0	0	0	0	0	0	0	0	0	0	0	0	1	1	1	1	1	1	1	1	0	1	1
OBH307	F51:A-:B10	0	0	0	0	1	1	1	1	1	0	0	0	0	0	0	1	1	1	0	0	0	0	1	1	0	0	0	1	0	0	0	0	0	0	0	0	0	1	1	1	1	1	1	1	1	0	1	1
OBH308	F51:A-:B10	0	0	0	0	1	1	1	1	1	0	0	0	0	0	0	1	1	1	0	0	0	0	1	1	0	0	0	0	0	0	0	0	0	0	0	0	0	1	1	1	1	1	1	1	1	0	1	1
OBH309	F-:A-:B-	0	0	0	0	1	1	1	1	1	0	0	0	0	0	0	1	1	1	0	0	0	0	1	1	0	0	0	0	0	0	0	0	0	0	0	0	0	1	1	1	1	1	1	1	1	0	1	1
OBH31	F29:A-:B10	0	0	0	0	1	1	1	1	1	0	0	0	0	0	0	1	1	1	0	0	0	0	1	1	0	0	0	0	0	0	0	0	0	0	0	0	0	1	1	1	1	1	1	1	1	0	1	1
OBH311	F4:A-:B10	0	0	0	0	1	1	1	1	1	0	0	0	0	0	0	1	1	1	0	0	0	0	1	1	0	0	0	0	0	0	0	0	0	0	0	0	0	1	1	1	1	1	1	1	1	1	1	1
OBH312	F51:A-:B10	0	0	0	0	1	1	1	1	1	0	0	0	0	0	0	1	1	1	0	0	0	0	1	1	0	0	0	0	0	0	0	0	0	0	0	0	0	1	1	1	1	1	1	1	1	0	1	1
OBH313	F29:A-:B10	0	0	0	0	1	1	1	1	1	0	0	0	0	0	0	1	1	1	0	0	0	0	1	1	0	0	0	0	0	0	0	0	0	0	0	0	0	1	1	1	1	1	1	1	1	0	1	1
OBH314	F-:A-:B-	0	0	0	0	1	1	1	1	1	0	0	0	0	0	0	1	1	1	0	0	0	0	1	1	0	0	0	0	0	0	0	0	0	0	0	0	0	1	1	1	1	1	1	1	1	1	1	0
OBH315	F24:A-:B1	0	0	0	0	1	1	1	1	1	0	0	0	0	0	0	1	1	1	0	0	0	0	1	1	0	0	0	0	0	0	0	0	0	0	0	0	0	1	1	1	1	1	1	1	1	0	1	1
OBH316	F56:A-:B-	0	0	0	0	1	1	1	1	1	0	0	0	0	0	0	1	1	1	0	0	0	0	1	1	0	0	0	0	0	0	0	0	0	0	0	0	0	1	1	1	1	1	1	1	1	1	1	1
OBH317	F-:A-:B-	0	0	0	0	1	1	1	1	1	0	0	0	0	0	0	1	1	1	0	0	0	0	1	1	0	0	0	1	0	0	0	0	0	0	0	0	0	1	1	1	1	1	1	1	1	0	1	1
OBH318	F4:A-:B10	0	0	0	1	1	1	1	1	1	0	0	0	0	0	0	1	1	1	0	0	0	0	1	1	0	0	0	0	0	0	0	0	1	0	0	0	0	1	1	1	1	1	1	1	1	1	1	0
OBH319	F4:A1:B1	1	0	0	0	1	1	1	1	1	0	1	0	0	0	0	1	1	1	0	0	0	0	1	1	0	0	0	0	0	0	0	0	1	0	0	0	0	1	1	1	1	1	1	1	1	0	1	1
OBH32	F29:A-:B10	0	0	0	0	1	1	1	1	1	0	0	0	0	0	0	1	1	1	0	0	0	0	1	1	0	0	0	0	0	0	0	0	0	0	0	0	0	1	1	1	1	1	1	1	1	0	1	1
OBH320	F51:A-:B10	0	0	0	0	1	1	1	1	1	0	0	0	0	0	0	1	1	1	0	0	0	0	1	1	0	0	0	0	0	0	0	0	0	0	0	0	0	1	1	1	1	1	1	1	1	1	1	0
OBH321	F-:A-:B-	0	0	0	0	1	1	1	1	1	0	0	0	0	0	0	1	1	1	0	0	0	0	1	1	0	0	0	0	0	0	0	0	0	0	0	0	0	1	1	1	1	1	1	1	1	0	1	1
OBH322	F29:A-:B10	0	0	0	0	1	1	1	0	1	0	0	0	0	0	0	1	1	1	0	0	0	0	1	1	0	0	0	1	0	0	0	0	0	0	0	0	0	1	1	1	1	1	1	1	1	1	1	0
OBH323	F-:A-:B-	0	0	0	0	1	1	1	1	1	0	0	0	0	0	0	1	1	1	0	0	0	0	1	1	0	0	0	0	0	0	0	0	0	0	0	0	0	1	1	1	1	1	1	1	1	0	1	1
OBH324	F-:A-:B-	0	0	0	0	1	1	1	1	1	0	0	0	0	0	0	1	1	1	0	0	0	0	1	1	0	0	0	0	0	0	0	0	0	0	0	0	0	1	1	1	1	1	1	1	1	0	1	1
OBH325	F-:A-:B-	0	0	0	0	1	1	1	1	1	0	0	0	0	0	0	1	1	1	0	0	0	0	1	1	0	0	0	0	0	0	0	0	0	0	0	0	0	1	1	1	1	1	1	1	1	0	1	1
OBH326	F-:A-:B-	0	0	0	0	1	1	1	1	1	0	0	0	0	0	0	1	1	1	0	0	0	0	1	1	0	0	0	0	0	0	0	0	0	0	0	0	0	1	1	1	1	1	1	1	1	0	1	1
OBH327	F-:A-:B-	0	0	0	0	1	1	1	1	1	0	0	0	0	0	0	1	1	1	0	0	0	0	1	1	0	0	0	0	0	0	0	0	0	0	0	0	0	1	1	1	1	1	1	1	1	1	1	1
OBH328	F4:A-:B10	0	0	0	0	1	1	1	1	1	0	0	0	0	0	0	1	1	1	0	0	0	0	1	1	0	0	0	0	0	0	0	0	0	0	0	0	0	1	1	1	1	1	1	1	1	0	1	1
OBH329	F51:A-:B10	0	0	0	0	1	1	1	1	1	0	1	0	0	0	0	1	1	1	0	0	0	0	1	1	0	0	0	0	0	0	0	0	0	0	0	0	0	1	1	1	1	1	1	1	1	0	1	1
OBH33	F4:A-:B-	0	0	0	0	1	1	1	1	1	0	0	0	0	0	0	1	1	1	0	0	0	0	1	1	0	0	0	0	0	0	0	0	0	0	0	0	0	1	1	1	1	1	1	1	1	0	1	1
OBH330	F51:A-:B10	0	0	0	0	1	1	1	1	1	0	0	0	0	0	0	1	1	1	0	0	0	0	1	1	0	0	0	0	0	0	0	0	0	0	0	0	0	1	1	1	1	1	1	1	1	0	1	1
OBH331	F29:A-:B10	0	0	0	0	1	1	1	1	1	0	0	0	0	0	0	1	1	1	0	0	0	0	1	1	0	0	0	0	0	0	0	0	0	0	0	0	0	1	1	1	1	1	1	1	1	0	1	1
OBH332	F51:A-:B10	0	0	0	0	1	1	1	1	1	0	0	0	0	0	0	1	1	1	0	0	0	0	1	1	0	0	0	0	0	0	0	0	0	0	0	0	0	1	1	1	1	1	1	1	1	0	1	1
OBH333	F2:A-:B-	0	0	0	0	1	1	1	1	1	0	0	0	0	0	0	1	1	1	0	0	0	0	1	1	0	0	0	0	0	0	0	0	0	0	0	0	0	1	1	1	1	1	1	1	1	0	1	1
OBH334	F29:A-:B10	0	0	0	0	1	1	1	1	1	0	0	0	0	0	0	1	1	1	0	0	0	0	1	1	0	0	0	0	0	0	0	0	0	0	0	0	0	1	1	1	1	1	1	1	1	0	1	1
OBH336	F29:A-:B10	0	0	0	0	1	1	1	1	1	0	0	0	0	0	0	1	1	1	0	0	0	0	1	1	0	0	0	0	0	0	0	0	0	0	0	0	0	1	1	1	1	1	1	1	1	0	1	1
OBH337	F51:A-:B10	0	0	0	0	1	1	1	1	1	0	0	0	0	0	0	1	1	1	0	0	0	0	1	1	0	0	0	0	0	0	0	0	0	0	0	0	0	1	1	1	1	1	1	1	1	0	1	1
OBH338	F-:A-:B-	0	0	0	0	1	1	1	1	1	0	0	0	0	0	0	1	1	1	0	0	0	0	1	1	0	0	0	0	0	0	0	0	0	0	0	0	0	1	1	1	1	1	1	1	1	0	1	1
OBH339	F104:A-:B-	0	0	0	0	1	1	1	1	1	0	0	0	0	0	0	1	1	1	0	0	0	0	1	1	0	0	0	0	0	0	0	0	0	0	0	0	0	1	1	1	1	1	1	1	1	0	1	1
OBH34	F4:A-:B10	0	0	0	0	1	1	1	1	1	0	0	0	0	0	0	1	1	1	0	0	0	0	1	1	0	0	0	0	0	0	0	0	0	0	0	0	0	1	1	1	1	1	1	1	1	0	1	1
OBH340	F29:A-:B10	0	0	0	0	1	1	1	1	1	0	0	0	0	0	0	1	1	1	0	0	0	0	1	1	0	0	0	0	0	0	0	0	0	0	0	0	0	1	1	1	1	1	1	1	1	0	1	1
OBH341	F-:A-:B-	0	0	0	0	1	1	1	1	1	0	0	0	0	0	0	1	1	1	0	0	0	0	1	1	0	0	0	0	0	0	0	0	0	0	0	0	0	1	1	1	1	1	1	1	1	0	1	1
OBH342	F51:A-:B10	0	0	0	0	1	1	1	1	1	0	0	0	0	0	0	1	1	1	0	0	0	0	1	1	0	0	0	0	0	0	0	0	0	0	0	0	0	1	1	1	1	1	1	1	1	0	1	1
OBH343	F-:A-:B1	0	0	0	0	1	1	1	1	1	0	0	0	0	0	0	1	1	1	0	0	0	0	1	1	0	0	0	0	0	0	0	0	0	0	1	0	0	1	1	1	1	1	1	1	1	0	1	1
OBH344	F-:A-:B-	0	0	0	0	1	1	1	1	1	0	0	0	0	0	0	1	1	1	0	0	0	0	1	1	0	0	0	0	0	0	0	0	0	0	0	0	0	1	1	1	1	1	1	1	1	0	1	1
OBH345	F29:A-:B-	0	0	0	0	1	1	1	1	1	0	1	0	0	0	0	1	1	1	0	0	0	1	1	1	0	0	0	0	0	0	1	0	0	0	0	0	0	1	1	1	1	1	1	1	1	0	1	1
OBH346	F24:A-:B1	0	1	1	0	1	1	1	1	1	0	1	0	0	0	1	1	1	1	0	0	1	0	1	1	0	1	0	0	0	1	0	0	0	0	0	0	0	1	1	1	1	1	1	1	1	0	1	1
OBH347	F29:A-:B10	0	0	0	0	1	1	1	1	1	0	0	0	0	0	0	1	1	1	0	0	0	0	1	1	0	0	0	0	0	0	0	0	0	0	0	0	0	1	1	1	1	1	1	1	1	0	1	1
OBH348	F51:A-:B10	0	0	0	0	1	1	1	1	1	0	0	0	0	0	0	1	1	1	0	0	0	0	1	1	0	0	0	0	0	0	0	0	0	0	0	0	0	1	1	1	1	1	1	1	1	0	1	1
OBH349	F-:A-:B-	0	0	0	0	1	1	1	1	1	0	0	0	0	0	0	1	1	1	0	0	0	0	1	1	0	0	0	1	0	0	0	0	0	0	0	0	0	1	1	1	1	1	1	1	1	0	1	1
OBH35	F-:A-:B-	0	0	0	0	1	1	1	1	1	0	0	0	0	0	0	1	1	1	0	0	0	0	1	1	0	0	0	0	0	0	0	0	0	0	0	0	0	1	1	1	1	1	1	1	1	1	1	0
OBH350	F29:A-:B10	0	0	0	0	1	1	1	1	1	0	0	0	0	0	0	1	1	1	0	0	0	0	1	1	0	0	0	0	0	0	0	0	0	0	0	0	0	1	1	1	1	1	1	1	1	0	1	1
OBH352	F-:A-:B-	0	0	0	0	1	1	1	1	1	0	0	0	0	0	0	1	1	1	0	0	0	0	1	1	0	0	0	0	0	0	0	0	0	0	0	0	0	1	1	1	1	1	1	1	1	0	1	1
OBH36	F-:A-:B-	0	0	0	0	1	1	1	1	1	0	0	0	0	0	0	1	1	1	0	0	0	0	1	1	0	0	0	0	0	0	0	0	0	0	0	0	0	1	1	1	1	1	1	1	1	0	1	1
OBH37	F-:A-:B-	0	0	0	0	1	1	1	1	1	0	0	0	0	0	0	1	1	1	0	0	0	0	1	1	0	0	0	0	0	0	0	0	0	0	0	0	0	1	1	1	1	1	1	1	1	1	1	0
OBH38	F-:A-:B-	0	0	0	0	1	1	1	1	1	0	0	0	0	0	0	1	1	1	0	0	0	0	1	1	0	0	0	0	0	0	0	0	0	0	0	0	0	1	1	1	1	1	1	1	1	0	1	1
OBH39	F-:A-:B-	0	0	0	0	1	1	1	1	1	0	0	0	0	0	0	1	1	1	0	0	0	0	1	1	0	0	0	0	0	0	0	0	0	0	0	0	0	1	1	1	1	1	1	1	1	0	1	1
OBH4	F4:A-:B52	0	0	0	0	1	1	1	1	1	0	0	0	0	0	0	1	1	1	0	0	0	0	1	1	0	0	0	0	0	0	0	0	0	0	0	0	0	1	1	1	1	1	1	1	1	0	1	1
OBH40	F51:A-:B10	0	0	0	0	1	1	1	1	1	0	1	0	0	0	0	1	1	1	0	0	0	0	1	1	0	0	0	1	0	0	0	0	0	0	0	0	0	1	1	1	1	1	1	1	1	0	1	0
OBH41	F51:A-:B-	0	0	0	0	1	1	1	1	1	0	1	0	0	0	1	1	1	1	0	0	0	0	1	1	0	0	0	0	0	0	0	0	0	0	0	0	0	1	1	1	1	1	1	1	1	1	1	1
OBH42	F29:A-:B10	0	0	0	0	1	1	1	1	1	0	0	0	0	0	0	1	1	1	0	0	0	0	1	1	0	0	0	0	0	0	0	0	0	0	0	0	0	1	1	1	1	1	1	1	1	0	1	1
OBH43	F29:A-:B10	0	0	0	0	1	1	1	1	1	0	0	0	0	0	0	1	1	1	0	0	0	0	1	1	0	0	0	0	0	0	0	0	0	0	0	0	0	1	1	1	1	1	1	1	1	0	1	1
OBH44	F29:A-:B10	0	0	0	0	1	1	1	1	1	0	0	0	0	0	0	1	1	1	0	0	0	0	1	1	0	0	0	0	0	0	0	0	0	0	0	0	0	1	1	1	1	0	1	1	1	1	1	0
OBH45	F29:A-:B10	0	0	0	0	1	1	1	1	1	0	0	0	0	0	0	1	1	1	0	0	0	0	1	1	0	0	0	0	0	0	0	0	0	0	0	0	0	1	1	1	1	1	1	1	1	0	1	1
OBH46	F29:A-:B10	0	0	0	0	1	1	1	1	1	0	1	0	0	0	0	1	1	1	0	0	0	0	1	1	0	0	0	0	0	0	0	0	0	0	0	0	0	1	1	1	1	1	1	1	1	0	1	1
OBH47	F29:A-:B10	0	0	0	0	1	1	1	1	1	0	0	0	0	0	0	1	1	1	0	0	0	0	1	1	0	0	0	0	0	0	0	0	0	0	0	0	0	1	1	1	1	1	1	1	1	0	1	1
OBH48	F4:A-:B52	0	0	0	0	1	1	1	1	1	0	1	0	0	0	0	1	1	1	0	0	0	0	1	1	0	0	0	0	0	0	0	0	0	0	0	0	0	1	1	1	1	1	1	1	1	0	1	1
OBH49	F-:A6:B42	0	0	0	0	1	1	1	1	1	0	0	0	0	0	0	1	1	1	0	0	0	0	1	1	0	0	0	0	0	0	0	0	0	0	0	0	0	1	1	1	1	1	1	1	1	1	1	1
OBH5	F29:A-:B10	0	0	0	0	1	1	1	1	1	0	0	0	0	0	0	1	1	1	0	0	0	0	1	1	0	0	0	0	0	0	0	0	0	0	0	0	0	1	1	1	1	1	1	1	1	0	1	1
OBH50	F64:A-:B-	0	0	0	0	1	1	1	1	1	0	0	0	0	0	0	1	1	1	0	0	0	0	1	1	0	0	0	0	0	0	0	0	0	0	0	0	0	1	1	1	1	1	1	1	1	0	1	1
OBH52	F-:A-:B-	0	0	0	0	1	1	1	1	1	0	0	0	0	0	0	1	1	1	0	0	0	0	1	1	0	0	0	0	0	0	0	0	0	0	0	0	0	1	1	1	1	1	1	1	1	0	1	1
OBH53	F51:A-:B10	0	0	0	0	1	1	1	1	1	0	1	0	0	0	1	1	1	1	0	0	0	0	1	1	0	0	0	1	0	0	0	0	0	0	0	0	0	1	1	1	1	1	1	1	1	0	1	1
OBH54	F24:A-:B1	0	0	0	0	1	1	1	1	1	0	0	0	0	0	0	1	1	1	0	0	0	0	1	1	0	0	0	0	0	0	0	0	0	0	0	0	0	1	1	1	1	1	1	1	1	0	1	1
OBH55	F19:A-:B23	0	0	0	0	1	1	1	1	1	0	0	0	0	0	0	1	1	1	0	0	0	0	1	1	0	0	0	0	0	0	0	0	0	0	0	0	0	1	1	1	1	0	0	1	1	1	1	1
OBH56	C4:A5:B1	0	0	0	0	1	1	1	1	1	0	1	0	0	0	1	1	1	1	0	0	0	0	1	1	0	0	0	0	0	1	0	0	0	0	0	0	0	1	1	1	1	1	1	1	1	0	1	1
OBH57	K4:A-:B-	0	0	0	0	1	1	1	1	1	0	0	0	0	0	0	1	1	1	0	0	0	0	1	1	0	0	0	0	0	0	0	0	0	0	0	0	0	1	1	1	1	1	1	1	1	0	1	1
OBH58	F29:A-:B10	0	0	0	1	1	1	1	1	1	0	0	0	0	0	0	1	1	1	0	0	0	0	1	1	0	0	0	0	0	0	0	0	1	0	0	0	0	1	1	1	1	1	1	1	1	1	1	0
OBH59	F24:A-:B40	0	0	0	0	1	1	1	1	1	0	0	0	0	0	0	1	1	1	0	0	0	0	1	1	0	0	0	0	0	0	0	0	0	0	0	0	0	1	1	1	1	1	1	1	1	1	1	1
OBH6	F2:A1:B32	0	1	1	1	1	1	1	1	1	0	0	0	0	0	0	1	1	1	1	0	1	0	1	1	0	0	0	0	0	0	0	1	1	0	0	0	0	1	1	1	1	1	1	1	1	1	1	1
OBH60	F-:A-:B-	0	0	0	0	1	1	1	1	1	0	0	0	0	0	0	1	1	1	0	0	0	0	1	1	0	0	0	0	0	0	0	0	0	0	0	0	0	1	1	1	1	1	1	1	1	0	1	1
OBH61	F-:A-:B-	0	0	0	0	1	1	1	1	1	0	0	0	0	0	0	1	1	1	0	0	0	0	1	1	0	0	0	0	0	0	0	0	0	0	0	0	0	1	1	1	1	1	1	1	1	0	1	1
OBH62	F29:A-:B10	0	0	0	1	1	1	1	1	1	0	0	0	0	0	0	1	1	1	0	0	0	0	1	1	0	0	0	0	0	0	0	0	1	0	0	0	0	1	1	1	1	1	1	1	1	1	1	0
OBH63	F-:A-:B-	0	0	0	0	1	1	1	1	1	0	0	0	0	0	0	1	1	1	0	0	0	0	1	1	0	0	0	0	0	0	0	0	0	0	0	0	0	1	1	1	1	1	1	1	1	0	1	1
OBH64	F29:A-:B10	0	0	0	0	1	1	1	1	1	0	0	0	0	0	0	1	1	1	0	0	0	0	1	1	0	0	0	0	0	0	0	0	0	0	0	0	0	1	1	1	1	1	1	1	1	0	1	1
OBH65	F1:A-:B54	0	0	1	0	1	1	1	1	1	0	0	0	0	0	0	1	1	1	0	0	0	0	1	1	0	0	0	0	1	0	0	0	0	0	0	0	0	1	1	1	1	1	1	1	1	0	1	1
OBH66	F-:A1:B32	0	0	0	0	1	1	1	1	1	0	1	0	0	0	1	1	1	1	0	0	0	0	1	1	0	0	0	0	0	0	0	0	0	0	0	0	0	1	1	1	1	1	1	1	1	0	1	1
OBH67	F4:A-:B52	0	0	0	0	1	1	1	1	1	0	0	0	0	0	0	1	1	1	0	0	0	0	1	1	0	0	0	0	0	0	0	0	0	0	0	0	0	1	1	1	1	1	1	1	1	0	1	1
OBH68	F-:A-:B-	0	0	0	0	1	1	1	1	1	0	0	0	0	0	0	1	1	1	0	0	0	0	1	1	0	0	0	0	0	0	0	0	0	0	0	0	0	1	1	1	1	1	1	1	1	0	1	1
OBH69	F29:A-:B10	0	0	0	0	1	1	1	1	1	0	0	0	0	0	0	1	1	1	0	0	0	0	1	1	0	0	0	0	0	0	0	0	0	0	0	0	0	1	1	1	1	1	1	1	1	0	1	1
OBH7	F-:A-:B-	0	0	0	0	1	1	1	1	1	0	0	0	0	0	0	1	1	1	0	0	0	0	1	1	0	0	0	0	0	0	0	0	0	0	0	0	0	1	1	1	1	1	1	1	1	1	1	1
OBH70	C4:A-:B1	0	0	0	0	1	1	1	1	1	0	0	0	0	0	0	1	1	1	0	0	0	0	1	1	0	0	0	0	0	0	0	0	0	0	0	0	0	1	1	1	1	1	1	1	1	0	1	1
OBH71	F-:A-:B-	0	0	0	0	1	1	1	1	1	0	0	0	0	0	0	1	1	1	0	0	0	0	1	1	0	0	0	0	0	0	0	0	0	0	0	0	0	1	1	1	1	1	1	1	1	0	1	1
OBH72	F-:A-:B54	0	0	0	0	1	1	1	1	1	0	0	0	0	0	0	1	1	1	0	0	0	0	1	1	0	0	0	0	0	0	0	0	0	0	0	0	0	1	1	1	1	1	1	1	1	0	1	1
OBH73	F29:A-:B10	0	0	0	0	1	1	1	1	1	0	0	0	0	0	0	1	1	1	0	0	0	0	1	1	0	0	0	0	0	0	0	0	0	0	0	0	0	1	1	1	1	1	1	1	1	0	1	1
OBH74	F51:A-:B10	0	0	0	0	1	1	1	1	1	0	0	0	0	0	0	1	1	1	0	0	0	0	1	1	0	0	0	0	0	0	0	0	0	0	0	0	0	1	1	1	1	1	1	1	1	0	1	1
OBH76	F51:A-:B10	0	0	0	0	1	1	1	1	1	0	0	0	0	0	0	1	1	1	0	0	0	0	1	1	0	0	0	0	0	0	0	0	0	0	0	0	0	1	1	1	1	1	1	1	1	0	1	1
OBH77	F89:A-:B-	0	0	0	0	1	1	1	1	1	0	0	0	0	0	0	1	1	1	0	0	0	0	1	1	0	0	0	0	0	0	0	0	0	0	0	0	0	1	1	1	1	1	1	1	1	0	1	1
OBH78	F29:A-:B10	0	0	0	0	1	1	1	1	1	0	0	0	0	0	0	1	1	1	0	0	0	0	1	1	0	0	0	0	0	0	0	0	0	0	0	0	0	1	1	1	1	1	1	1	1	0	1	1
OBH79	F57:A-:B23	0	0	0	0	1	1	1	1	1	0	0	0	0	0	0	1	1	1	0	0	0	0	1	1	0	0	0	0	0	0	0	0	0	0	0	0	0	1	1	1	1	1	1	1	1	0	1	1
OBH80	F-:A1:B23	0	0	0	0	1	1	1	1	1	0	0	0	0	0	0	1	1	1	0	0	0	0	1	1	0	0	0	0	0	0	0	0	0	0	0	0	0	1	1	1	1	1	1	1	1	0	1	1
OBH81	F2:A-:B1	0	0	0	0	1	1	1	1	1	0	1	0	0	0	1	1	1	1	0	0	0	0	1	1	0	0	0	0	0	0	0	0	0	0	1	0	0	1	1	1	1	1	1	1	1	1	1	1
OBH82	F2:A-:B-	1	0	0	1	1	1	1	1	1	0	1	0	0	0	1	1	1	1	0	0	0	0	1	1	1	0	0	0	0	0	0	0	1	0	0	0	0	1	1	1	1	1	1	1	1	1	1	1
OBH83	F2:A-:B-	0	0	0	0	1	1	1	1	1	0	0	0	0	0	0	1	1	1	0	0	0	0	1	1	0	0	0	0	0	0	0	0	0	0	0	0	0	1	1	1	1	1	1	1	1	0	1	1
OBH84	F29:A-:B10	0	0	0	0	1	1	1	1	1	0	0	0	0	0	0	1	1	1	0	0	0	0	1	1	0	0	0	0	0	0	0	0	0	0	0	0	0	1	1	1	1	1	1	1	1	0	1	1
OBH85	F-:A-:B1	0	0	0	0	1	1	1	1	1	0	0	0	0	0	0	1	1	1	0	0	0	0	1	1	0	0	0	0	0	0	0	0	0	0	1	0	0	1	1	1	1	1	1	1	1	0	1	1
OBH86	F2:A-:B-	0	0	0	0	1	1	1	1	1	0	0	0	0	0	0	1	1	1	0	0	0	0	1	1	0	0	0	0	0	0	0	0	0	0	0	0	0	1	1	1	1	1	1	1	1	0	1	1
OBH87	F-:A-:B-	0	0	0	0	1	1	1	1	1	0	0	0	0	0	0	1	1	1	0	0	0	0	1	1	0	0	0	0	0	0	0	0	0	0	0	0	0	1	1	1	1	1	1	1	1	0	1	1
OBH88	F29:A-:B10	0	0	0	0	1	1	1	1	1	0	0	0	0	0	0	1	1	1	0	0	0	0	1	1	0	0	0	0	0	0	0	0	0	0	0	0	0	1	1	1	1	1	1	1	1	0	1	1
OBH89	F29:A-:B10	0	0	0	0	1	1	1	1	1	0	0	0	0	0	0	1	1	1	0	0	0	0	1	1	0	0	0	0	0	0	0	0	0	0	0	0	0	1	1	1	1	1	1	1	1	0	1	1
OBH9	F104:A-:B-	0	0	0	0	1	1	1	1	1	0	0	0	0	0	0	1	1	1	0	0	0	0	1	1	0	0	0	0	0	0	0	0	0	0	0	0	0	1	1	1	1	1	1	1	1	1	1	0
OBH90	F29:A-:B10	0	0	0	0	1	1	1	1	1	0	0	0	0	0	0	1	1	1	0	0	0	0	1	1	0	0	0	0	0	0	0	0	0	0	0	0	0	1	1	1	1	1	1	1	1	0	1	1
OBH91	F51:A-:B10	0	0	0	0	1	1	1	1	1	0	0	0	0	0	0	1	1	1	0	0	0	0	1	1	0	0	0	0	0	0	0	0	0	0	1	0	0	1	1	1	1	1	1	1	1	0	1	1
OBH92	F-:A-:B-	0	0	0	0	1	1	1	1	1	0	0	0	0	0	0	1	1	1	0	0	0	0	1	1	0	0	0	0	0	0	0	0	0	0	0	0	0	1	1	1	1	1	1	1	1	0	1	1
OBH93	F29:A-:B10	0	0	0	0	1	1	1	1	1	0	0	0	0	0	0	1	1	1	0	0	0	0	1	1	0	0	0	0	0	0	0	0	0	0	0	0	0	1	1	1	1	1	1	1	1	0	1	1
OBH94	F-:A-:B-	0	0	0	0	1	1	1	1	1	0	0	0	0	0	0	1	1	1	0	0	0	0	1	1	0	0	0	0	0	0	0	0	0	0	0	0	0	1	1	1	1	1	1	1	1	0	1	1
OBH95	F2:A-:B-	0	0	0	0	1	1	1	1	1	0	0	0	0	0	0	1	1	1	0	0	0	0	1	1	0	0	0	0	0	0	0	0	0	0	0	0	0	1	1	1	1	1	1	1	1	0	1	1
OBH96	F-:A1:B23	0	0	0	0	1	1	1	1	1	0	0	0	0	0	0	1	1	1	0	0	0	0	1	1	0	0	0	0	0	0	0	0	0	0	0	0	0	1	1	1	1	1	1	1	1	0	1	1
OBH97	F51:A-:B10	0	0	0	0	1	1	1	1	1	0	0	0	0	0	0	1	1	1	0	0	0	0	1	1	0	0	0	0	0	0	0	0	0	0	0	0	0	1	1	1	1	1	1	1	1	0	1	1
OBH98	F29:A-:B10	0	0	0	0	1	1	1	1	1	0	0	0	0	0	0	1	1	1	0	0	0	0	1	1	0	0	0	0	0	0	0	0	0	0	0	0	0	1	1	1	1	1	1	1	1	0	1	1
OBH99	F29:A-:B10	0	0	0	0	1	1	1	1	1	0	0	0	0	0	0	1	1	1	0	0	0	0	1	1	0	0	0	0	0	0	0	0	0	0	0	0	0	1	1	1	1	1	1	1	1	0	1	1
[truncated: 727 more columns]

## Sheet: E) MDS
Additional file 1Ea Additional file 1dA Additional file 1dA Additional file 1dA Additional file 1dA													Additional file 1Eb Additional file 1dA Additional file 1dA Additional file 1dA Additional file 1dB													Additional file 1Ec Additional file 1dA Additional file 1dA Additional file 1dA Additional file 1dC
Additional file 1Ed Additional file 1dA Additional file 1dA Additional file 1dA Additional file 1dA													Additional file 1Ef Additional file 1dA Additional file 1dA Additional file 1dA Additional file 1dB													Additional file 1Eg Additional file 1dA Additional file 1dA Additional file 1dA Additional file 1dC
MDS analysis for A) ARG content and B) VAG content coloured by uro-clinical syndrome. All syndromes which are not related to UTIs are placed in the "Non-urinary tract pathology" group. Ellipsis represents confidence around the group mean points.													MDS analysis for A) ARG content and B) VAG content coloured by sex (F: female, M: male). Ellipsis represents confidence around the group mean points.													MDS analysis for A) ARG content and B) VAG content coloured by age categories (Child: 0-11 yrs, Teen: 12-17 yrs, Adult: 18-64 yrs, Elder: 64+ yrs). Ellipsis represents confidence around the group mean points.

## Sheet: F) Box plot
Additional file 1Fa														Additional file 1Fb														Additional file 1Fc
Boxplots comparing total ARG associated with HGT counts by different IncF plasmid types. Only p < 0.05 are shown, Pairwise Wilcoxon test with Benjamini–Hochberg adjusted p-values.														Boxplots comparing total number of ARGs associated with A) Age categories (Child: 0-11 yrs Teen: 12-17 yrs, Adult: 18-64 yrs, Elder: 64+ yrs), B) Sexes (F: female, M: male) and C) Uroclinical syndromes, all syndromes which are not related to UTIs are placed in the "Non-urinary tract pathology" group. Pairwise Wilcoxon test with Benjamini–Hochberg adjusted p-values.														Boxplots comparing total number of VAGs associated with A) Age categories (Child: 0-11 yrs, Teen: 12-17 yrs, Adult: 18-64 yrs, Elder: 64+ yrs), B) Sexes (F: female, M: male) and C) Uroclinical syndromes, all syndromes which are not related to UTIs are placed in the "Non-urinary tract pathology" group. Pairwise Wilcoxon test with Benjamini–Hochberg adjusted p-values.

## Sheet: G) Scoary
UTI																Non-UTI
Gene	Non-unique Gene name	Annotation	Number_pos_present_in	Number_neg_present_in	Number_pos_not_present_in	Number_neg_not_present_in	Sensitivity	Specificity	Odds_ratio	Naive_p	Bonferroni_p	Benjamini_H_p				Gene	Non-unique Gene name	Annotation	Number_pos_present_in	Number_neg_present_in	Number_pos_not_present_in	Number_neg_not_present_in	Sensitivity	Specificity	Odds_ratio	Naive_p	Bonferroni_p	Benjamini_H_p
group_5723		UDP-3-O-(3-hydroxymyristoyl)glucosamine N-acyltransferase	42	0	236	42	15.1079	100	inf	0.00262126	1	1				group_5723		UDP-3-O-(3-hydroxymyristoyl)glucosamine N-acyltransferase	0	42	42	236	0	84.8921	0	0.00262126	1	1
group_4179	frvX	peptidase	35	0	243	42	12.5899	100	inf	0.00754297	1	1				group_4179	frvX	peptidase	0	35	42	243	0	87.4101	0	0.00754297	1	1
group_883		phage minor tail protein L	46	1	232	41	16.5468	97.619	8.12931	0.0101969	1	1				group_883		phage minor tail protein L	1	46	41	232	2.38095	83.4532	0.123012	0.0101969	1	1
group_10029		integrase	93	6	185	36	33.4532	85.7143	3.01622	0.011901	1	1				group_10029		integrase	6	93	36	185	14.2857	66.5468	0.331541	0.011901	1	1
group_12690		hypothetical protein	33	0	245	42	11.8705	100	inf	0.0123377	1	1				group_12690		hypothetical protein	0	33	42	245	0	88.1295	0	0.0123377	1	1
group_1883		transcriptional regulator	56	2	222	40	20.1439	95.2381	5.04505	0.0163399	1	1				group_1883		transcriptional regulator	2	56	40	222	4.7619	79.8561	0.198214	0.0163399	1	1
group_11980		hypothetical protein	54	2	224	40	19.4245	95.2381	4.82143	0.0163685	1	1				group_11980		hypothetical protein	2	54	40	224	4.7619	80.5755	0.207407	0.0163685	1	1
group_11977		excisionase	90	6	188	36	32.3741	85.7143	2.87234	0.0182812	1	1				group_11977		excisionase	6	90	36	188	14.2857	67.6259	0.348148	0.0182812	1	1
group_12731		3-deoxy-7-phosphoheptulonate synthase	30	0	248	42	10.7914	100	inf	0.0204101	1	1				group_12731		3-deoxy-7-phosphoheptulonate synthase	0	30	42	248	0	89.2086	0	0.0204101	1	1
group_12741	crcB	putative fluoride ion transporter CrcB	30	0	248	42	10.7914	100	inf	0.0204101	1	1				group_12741	crcB	putative fluoride ion transporter CrcB	0	30	42	248	0	89.2086	0	0.0204101	1	1
ntdC		hypothetical protein	29	0	249	42	10.4317	100	inf	0.0204699	1	1				ntdC		hypothetical protein	0	29	42	249	0	89.5683	0	0.0204699	1	1
group_12742		hypothetical protein	31	0	247	42	11.1511	100	inf	0.0210332	1	1				group_12742		hypothetical protein	0	31	42	247	0	88.8489	0	0.0210332	1	1
group_2700	yubJ	hypothetical protein	51	2	227	40	18.3453	95.2381	4.49339	0.0254876	1	1				group_2700	yubJ	hypothetical protein	2	51	40	227	4.7619	81.6547	0.222549	0.0254876	1	1
group_8392		hypothetical protein	40	1	238	41	14.3885	97.619	6.89076	0.0257578	1	1				group_8392		hypothetical protein	1	40	41	238	2.38095	85.6115	0.145122	0.0257578	1	1
group_8733		tail protein	42	1	236	41	15.1079	97.619	7.29661	0.0260037	1	1				group_8733		tail protein	1	42	41	236	2.38095	84.8921	0.13705	0.0260037	1	1
group_2342		antirestriction protein YubI	87	6	191	36	31.295	85.7143	2.73298	0.0277354	1	1				group_2342		antirestriction protein YubI	6	87	36	191	14.2857	68.705	0.3659	0.0277354	1	1
group_5103	iucB	hydroxylysine acetyltransferase	26	0	252	42	9.35252	100	inf	0.0334512	1	1				group_5103	iucB	hydroxylysine acetyltransferase	0	26	42	252	0	90.6475	0	0.0334512	1	1
group_1020	yeeT	hypothetical protein	28	0	250	42	10.0719	100	inf	0.0347316	1	1				group_1020	yeeT	hypothetical protein	0	28	42	250	0	89.9281	0	0.0347316	1	1
group_2748		hypothetical protein	28	0	250	42	10.0719	100	inf	0.0347316	1	1				group_2748		hypothetical protein	0	28	42	250	0	89.9281	0	0.0347316	1	1
group_12279		hypothetical protein	63	16	215	26	22.6619	61.9048	0.476163	0.0358362	1	1				group_12279		hypothetical protein	16	63	26	215	38.0952	77.3381	2.10012	0.0358362	1	1
V		baseplate assembly protein	48	2	230	40	17.2662	95.2381	4.17391	0.039293	1	1				V		baseplate assembly protein	2	48	40	230	4.7619	82.7338	0.239583	0.039293	1	1
group_2072		hypothetical protein	48	2	230	40	17.2662	95.2381	4.17391	0.039293	1	1				group_2072		hypothetical protein	2	48	40	230	4.7619	82.7338	0.239583	0.039293	1	1
group_10136	shiF	MFS transporter	37	1	241	41	13.3094	97.619	6.29461	0.0404383	1	1				group_10136	shiF	MFS transporter	1	37	41	241	2.38095	86.6906	0.158866	0.0404383	1	1
group_10344		terminase	37	1	241	41	13.3094	97.619	6.29461	0.0404383	1	1				group_10344		terminase	1	37	41	241	2.38095	86.6906	0.158866	0.0404383	1	1
group_10345		major capsid protein	37	1	241	41	13.3094	97.619	6.29461	0.0404383	1	1				group_10345		major capsid protein	1	37	41	241	2.38095	86.6906	0.158866	0.0404383	1	1
group_12342		hypothetical protein	37	1	241	41	13.3094	97.619	6.29461	0.0404383	1	1				group_12342		hypothetical protein	1	37	41	241	2.38095	86.6906	0.158866	0.0404383	1	1
group_15556		terminase	37	1	241	41	13.3094	97.619	6.29461	0.0404383	1	1				group_15556		terminase	1	37	41	241	2.38095	86.6906	0.158866	0.0404383	1	1
group_7569		phage tail tape measure protein	37	1	241	41	13.3094	97.619	6.29461	0.0404383	1	1				group_7569		phage tail tape measure protein	1	37	41	241	2.38095	86.6906	0.158866	0.0404383	1	1
group_10346		hypothetical protein	38	1	240	41	13.6691	97.619	6.49167	0.0404652	1	1				group_10346		hypothetical protein	1	38	41	240	2.38095	86.3309	0.154044	0.0404652	1	1
group_1134		tail protein	38	1	240	41	13.6691	97.619	6.49167	0.0404652	1	1				group_1134		tail protein	1	38	41	240	2.38095	86.3309	0.154044	0.0404652	1	1
group_15558		hypothetical protein	38	1	240	41	13.6691	97.619	6.49167	0.0404652	1	1				group_15558		hypothetical protein	1	38	41	240	2.38095	86.3309	0.154044	0.0404652	1	1
group_6400	traF	conjugal transfer protein TraF	38	1	240	41	13.6691	97.619	6.49167	0.0404652	1	1				group_6400	traF	conjugal transfer protein TraF	1	38	41	240	2.38095	86.3309	0.154044	0.0404652	1	1
group_10349		hypothetical protein	39	1	239	41	14.0288	97.619	6.69038	0.0413635	1	1				group_10349		hypothetical protein	1	39	41	239	2.38095	85.9712	0.149468	0.0413635	1	1
group_264		phage tail protein	39	1	239	41	14.0288	97.619	6.69038	0.0413635	1	1				group_264		phage tail protein	1	39	41	239	2.38095	85.9712	0.149468	0.0413635	1	1
group_3639		hypothetical protein	67	4	211	38	24.1007	90.4762	3.01659	0.0444058	1	1				group_3639		hypothetical protein	4	67	38	211	9.52381	75.8993	0.3315	0.0444058	1	1

## Sheet: H) PAIs
PAI-I_CFT073
												A mosaic plots showing cross-sectional distribution of PAIs and sexes. Coloured according to Pearson residuals, Blue – higher than expected, Red – lower than expected. p-value from Χ-square test.
												A mosaic plots showing cross-sectional distribution of PAIs and age categories. Coloured according to Pearson residuals, Blue – higher than expected, Red – lower than expected. p-value from Χ-square test.
Mapping of short-reads indicating the presence of PAI-I. Clustering of rows is based on the core genome phylogenetic tree (present on the left side). Isolate names replaced with corresponding sequence type. Presence/partial/absence of the PAI is presented as Green/Blue/Red box near the isolates.
PAI-II_CFT073
												A mosaic plots showing cross-sectional distribution of PAIs and uroclinical syndromes, all syndromes which are not related to UTIs are placed in the "Non-urinary tract pathology" group. Coloured according to Pearson residuals, Blue – higher than expected, Red – lower than expected. p-value from Χ-square test.
Mapping of short-reads indicating the presence of PAI-II. Clustering of rows is based on the core genome phylogenetic tree (present on the left side). Isolate names replaced with corresponding sequence type. Presence/partial/absence of the PAI is presented as Green/Blue/Red box near the isolates.
PAI-III_536
Mapping of short-reads indicating the presence of PAI-III. Clustering of rows is based on the core genome phylogenetic tree (present on the left side). Isolate names replaced with corresponding sequence type. Presence/partial/absence of the PAI is presented as Green/Blue/Red box near the isolates.
PAI-IV_APEC-O1
Mapping of short-reads indicating the presence of PAI-IV. Clustering of rows is based on the core genome phylogenetic tree (present on the left side). Isolate names replaced with corresponding sequence type. Presence/partial/absence of the PAI is presented as Green/Blue/Red box near the isolates.
PAI-V_536
Mapping of short-reads indicating the presence of PAI-V. Clustering of rows is based on the core genome phylogenetic tree (present on the left side). Isolate names replaced with corresponding sequence type. Presence/partial/absence of the PAI is presented as Green/Blue/Red box near the isolates.
